# Supplementary material for: The SARS-CoV-2 Delta variant induces an antibody response largely focused on class 1 and 2 antibody epitopes
Source: PLoS Pathog. 2022 Jun 29;18(6):e1010592. doi: 10.1371/journal.ppat.1010592 (PMC9275729; doi:10.1371/journal.ppat.1010592)
Supplement: S1 Data — This includes assays newly performed in this study on sera or plasmas from individuals with 2x BNT162b2 vaccination, Delta breakthrough after 2x mRNA vaccination, or Delta primary infections before and after depletion of D614G (Wuhan-Hu-1) or Delta RBD-binding antibodies or against point mutants in the Delta spike background. This table also includes previously published neutralization titers from individuals infected with early 2020 viruses [23], vaccinated 2x with mRNA-1273 [29], and individuals with a primary Beta infection [12]. This table is also available at: https://github.com/jbloomlab/SARS-CoV-2-RBD_Delta/blob/main/experimental_data/results/neut_titers/combined_neut_titers.csv (CSV) [file ppat.1010592.s009.csv]

serum	virus	ic50	NT50	date	ic50_is_bound	sample_type	early_late	background	for_combined_plots	wildtype_NT50	fold_change
Delta_10	D614G	0.0011335845645220085	882.1573893092517	2022-01-06	False	primary Delta infection	day 30-60	Delta background	True	3638.349287564806	4.12437659272311
Delta_10	Delta RBD Abs depleted (x D614G PV)	0.04	25.0	2022-01-06	True	primary Delta infection	day 30-60	Delta background	False	3638.349287564806	145.53397150259224
Delta_11	D614G	0.0006053103026825032	1652.0452329464465	2022-01-06	False	primary Delta infection	day 30-60	Delta background	True	2145.286346698427	1.2985639278606664
Delta_11	Delta RBD Abs depleted (x D614G PV)	0.04	25.0	2022-01-06	True	primary Delta infection	day 30-60	Delta background	False	2145.286346698427	85.81145386793709
Delta_7	D614G	0.0010204517666987018	979.9581250519404	2022-01-06	False	primary Delta infection	day 30-60	Delta background	True	2918.963719780154	2.9786616847790723
Delta_7	Delta RBD Abs depleted (x D614G PV)	0.018313913883678968	54.60329268508694	2022-01-06	False	primary Delta infection	day 30-60	Delta background	False	2918.963719780154	53.457650193636965
Delta_8	D614G	0.00010208376995733783	9795.876469079398	2022-01-06	False	primary Delta infection	day 30-60	Delta background	True	14238.465692933221	1.4535162563428417
Delta_8	Delta RBD Abs depleted (x D614G PV)	0.012475676601590236	80.15597325378995	2022-01-06	False	primary Delta infection	day 30-60	Delta background	False	14238.465692933221	177.6344932878723
Delta_4	D614G	0.0006452413451514505	1549.8076921361587	2022-01-06	False	primary Delta infection	day 30-60	Delta background	True	3291.4909163977754	2.1238060264502807
Delta_4	Delta RBD Abs depleted (x D614G PV)	0.01237443528835316	80.81176851287927	2022-01-06	False	primary Delta infection	day 30-60	Delta background	False	3291.4909163977754	40.730341347166515
Delta_6	D614G	0.00014071770839260537	7106.426130888793	2022-01-06	False	primary Delta infection	day 30-60	Delta background	True	5563.678441610748	0.7829080805368064
Delta_6	Delta RBD Abs depleted (x D614G PV)	0.007570610338605855	132.0897464370293	2022-01-06	False	primary Delta infection	day 30-60	Delta background	False	5563.678441610748	42.12044153073685
Delta_1	D614G	0.0003058323815891792	3269.7649438027374	2022-01-06	False	primary Delta infection	day 30-60	Delta background	True	12466.954651521943	3.812798432239252
Delta_1	Delta RBD Abs depleted (x D614G PV)	0.02736813023386308	36.53884980285142	2022-01-06	False	primary Delta infection	day 30-60	Delta background	False	12466.954651521943	341.19723852251764
Delta_3	D614G	0.0011361514106748081	880.1643782724856	2022-01-06	False	primary Delta infection	day 30-60	Delta background	True	4226.4420883313915	4.801878140793093
Delta_3	Delta RBD Abs depleted (x D614G PV)	0.03825284039889126	26.141849587435726	2022-01-06	False	primary Delta infection	day 30-60	Delta background	False	4226.4420883313915	161.67341466009736
278C	D614G	2.770821899504289e-05	36090.374490648566	2021-11-25	False	Delta breakthrough	day 30-60	Delta background	True	15781.274391518453	0.4372710068610555
278C	Delta RBD Abs depleted (x D614G PV)	0.003110383128618476	321.50380150890453	2021-11-25	False	Delta breakthrough	day 30-60	Delta background	False	15781.274391518453	49.0858096154778
279C	D614G	5.891848142533873e-05	16972.6030917344	2021-11-25	False	Delta breakthrough	day 30-60	Delta background	True	4274.968769599897	0.25187466804557473
279C	Delta RBD Abs depleted (x D614G PV)	0.002596733866972734	385.0991480947555	2021-11-25	False	Delta breakthrough	day 30-60	Delta background	False	4274.968769599897	11.100956184270812
276C	D614G	0.00014117104299717897	7083.605665646198	2021-11-25	False	Delta breakthrough	day 30-60	Delta background	True	1914.314150364749	0.2702457252312501
276C	Delta RBD Abs depleted (x D614G PV)	0.007043086325489897	141.98320931845782	2021-11-25	False	Delta breakthrough	day 30-60	Delta background	False	1914.314150364749	13.482679815125774
277C	D614G	0.00019543127607727726	5116.888248760045	2021-11-25	False	Delta breakthrough	day 30-60	Delta background	True	1388.930480309236	0.27144045614945955
277C	Delta RBD Abs depleted (x D614G PV)	0.01507311508190519	66.34328700909802	2021-11-25	False	Delta breakthrough	day 30-60	Delta background	False	1388.930480309236	20.935508970466962
273C	D614G	9.520183893828773e-05	10503.99877935368	2021-11-25	False	Delta breakthrough	day 30-60	Delta background	True	3771.66743562733	0.3590696757353778
273C	Delta RBD Abs depleted (x D614G PV)	0.006105773207415708	163.77942089061867	2021-11-25	False	Delta breakthrough	day 30-60	Delta background	False	3771.66743562733	23.028945975735663
274C	D614G	0.00014556702369021457	6869.687753787762	2021-11-25	False	Delta breakthrough	day 30-60	Delta background	True	1883.1237695734524	0.2741207223771049
274C	Delta RBD Abs depleted (x D614G PV)	0.011437735037105734	87.42989733158265	2021-11-25	False	Delta breakthrough	day 30-60	Delta background	False	1883.1237695734524	21.5386707184569
267C	D614G	0.0011524036387392843	867.7515120431136	2021-11-25	False	Delta breakthrough	day 30-60	Delta background	True	532.1447488240057	0.6132455448807866
267C	Delta RBD Abs depleted (x D614G PV)	0.032963276642395664	30.33678996322385	2021-11-25	False	Delta breakthrough	day 30-60	Delta background	False	532.1447488240057	17.541234569283855
268C	D614G	0.00018547443759666342	5391.5785536690555	2021-11-25	False	Delta breakthrough	day 30-60	Delta background	True	2341.389442255874	0.4342678899971737
268C	Delta RBD Abs depleted (x D614G PV)	0.015975820532801693	62.5945939957695	2021-11-25	False	Delta breakthrough	day 30-60	Delta background	False	2341.389442255874	37.4056175268765
P12	D614G	0.001585610547340376	630.6718895616266	2021-11-25	False	2x BNT162b2	day 30-60	Delta background	True	204.392008385809	0.3240861242886213
P12	Delta RBD Abs depleted (x D614G PV)	0.008506661874256718	117.5549251612139	2021-11-25	False	2x BNT162b2	day 30-60	Delta background	False	204.392008385809	1.7386937051383207
P14	D614G	0.00023821319000645076	4197.920358536487	2021-11-25	False	2x BNT162b2	day 30-60	Delta background	True	2522.8447760974577	0.6009749020052855
P14	Delta RBD Abs depleted (x D614G PV)	0.0015297546772953408	653.6995865036573	2021-11-25	False	2x BNT162b2	day 30-60	Delta background	False	2522.8447760974577	3.859333596325203
P08	D614G	0.0003777894447095481	2646.977076791596	2021-11-25	False	2x BNT162b2	day 30-60	Delta background	True	1302.8799865819663	0.4922143066539845
P08	Delta RBD Abs depleted (x D614G PV)	0.004353907507626765	229.67874219842616	2021-11-25	False	2x BNT162b2	day 30-60	Delta background	False	1302.8799865819663	5.672618955115882
P09	D614G	0.0011556193569301292	865.3368377771659	2021-11-25	False	2x BNT162b2	day 30-60	Delta background	True	196.00287058763772	0.22650471126494523
P09	Delta RBD Abs depleted (x D614G PV)	0.005482839035931243	182.38726204555687	2021-11-25	False	2x BNT162b2	day 30-60	Delta background	False	196.00287058763772	1.0746521900124797
P04	D614G	0.00023883785486551178	4186.940971158421	2021-11-25	False	2x BNT162b2	day 30-60	Delta background	True	2689.4425327349218	0.6423406853024777
P04	Delta RBD Abs depleted (x D614G PV)	0.002329959847046979	429.1919456326309	2021-11-25	False	2x BNT162b2	day 30-60	Delta background	False	2689.4425327349218	6.266293112212698
P05	D614G	0.0007082440099582562	1411.9427569305383	2021-11-25	False	2x BNT162b2	day 30-60	Delta background	True	534.9378696745058	0.3788665418967991
P05	Delta RBD Abs depleted (x D614G PV)	0.0034767881935498213	287.6217774367768	2021-11-25	False	2x BNT162b2	day 30-60	Delta background	False	534.9378696745058	1.8598656695670146
P02	D614G	0.0008672197559637742	1153.1102619873575	2021-11-25	False	2x BNT162b2	day 30-60	Delta background	True	276.84816344569606	0.24008819674239562
P02	Delta RBD Abs depleted (x D614G PV)	0.007101209496987623	140.82108131357148	2021-11-25	False	2x BNT162b2	day 30-60	Delta background	False	276.84816344569606	1.9659568074841582
P03	D614G	0.0004124684541771504	2424.427831687006	2021-11-25	False	2x BNT162b2	day 30-60	Delta background	True	714.9745353361653	0.29490444136613453
P03	Delta RBD Abs depleted (x D614G PV)	0.007564155309343892	132.2024679695186	2021-11-25	False	2x BNT162b2	day 30-60	Delta background	False	714.9745353361653	5.408178427508737
Delta_7	Delta + E484K	0.0018285788100080138	546.8727924259483	2021-12-19	False	primary Delta infection	day 30-60	Delta background	True	2918.963719780154	5.337555205172158
Delta_7	Delta + K417N	0.0010180376569962428	982.2819353760807	2021-12-19	False	primary Delta infection	day 30-60	Delta background	True	2918.963719780154	2.9716149861420256
Delta_7	Delta	0.0003461201029787109	2889.1705260514955	2021-12-19	False	primary Delta infection	day 30-60	Delta background	True	2918.963719780154	1.010312023281428
Delta_8	Delta + E484K	0.0029618943153178505	337.621769564282	2021-12-19	False	primary Delta infection	day 30-60	Delta background	True	14238.465692933221	42.17283059474715
Delta_8	Delta + K417N	0.00011073960155707364	9030.193227529486	2021-12-19	False	primary Delta infection	day 30-60	Delta background	True	14238.465692933221	1.5767620176194872
Delta_8	Delta	6.379713726847773e-05	15674.684520587442	2021-12-19	False	primary Delta infection	day 30-60	Delta background	True	14238.465692933221	0.9083733503045716
Delta_10	Delta + E484K	0.0014706527395906492	679.9701745215165	2021-12-19	False	primary Delta infection	day 30-60	Delta background	True	3638.349287564806	5.350748347344869
Delta_10	Delta + K417N	0.0007137074937998522	1401.1342303215804	2021-12-19	False	primary Delta infection	day 30-60	Delta background	True	3638.349287564806	2.5967171515963554
Delta_10	Delta	0.00023440023550048118	4266.20731785889	2021-12-19	False	primary Delta infection	day 30-60	Delta background	True	3638.349287564806	0.8528299298381985
Delta_11	Delta + E484K	0.004453041506328254	224.5656139918956	2021-12-19	False	primary Delta infection	day 30-60	Delta background	True	2145.286346698427	9.553049144807401
Delta_11	Delta + K417N	0.0015309117044558247	653.2055356879372	2021-12-19	False	primary Delta infection	day 30-60	Delta background	True	2145.286346698427	3.284243977569899
Delta_11	Delta	0.00043573647357711436	2294.9651007882067	2021-12-19	False	primary Delta infection	day 30-60	Delta background	True	2145.286346698427	0.9347795075235035
Delta_1	Delta + E484K	0.0002148132885001539	4655.205490228709	2021-12-19	False	primary Delta infection	day 30-60	Delta background	True	12466.954651521943	2.6780675262757185
Delta_1	Delta + K417N	0.00023441817756996748	4265.880787770936	2021-12-19	False	primary Delta infection	day 30-60	Delta background	True	12466.954651521943	2.922480789257203
Delta_1	Delta	7.347519021080582e-05	13610.036219449385	2021-12-19	False	primary Delta infection	day 30-60	Delta background	True	12466.954651521943	0.9160118643700651
Delta_3	Delta + E484K	0.0033715142721547444	296.6026299396019	2021-12-19	False	primary Delta infection	day 30-60	Delta background	True	4226.4420883313915	14.24950982124479
Delta_3	Delta + K417N	0.00035298639756479316	2832.9703549453147	2021-12-19	False	primary Delta infection	day 30-60	Delta background	True	4226.4420883313915	1.491876567276319
Delta_3	Delta	0.00023245016804951702	4301.9973200749755	2021-12-19	False	primary Delta infection	day 30-60	Delta background	True	4226.4420883313915	0.9824371736841837
Delta_4	Delta + E484K	0.002648908944736964	377.51392020736284	2021-12-19	False	primary Delta infection	day 30-60	Delta background	True	3291.4909163977754	8.718859729966534
Delta_4	Delta + K417N	0.0003996288872052815	2502.3216089139214	2021-12-19	False	primary Delta infection	day 30-60	Delta background	True	3291.4909163977754	1.315374852166335
Delta_4	Delta	0.0003036836448756204	3292.9004142108793	2021-12-19	False	primary Delta infection	day 30-60	Delta background	True	3291.4909163977754	0.9995719585666725
Delta_6	Delta + E484K	0.0011544312571892005	866.2274117861219	2021-12-19	False	primary Delta infection	day 30-60	Delta background	True	5563.678441610748	6.422884297945148
Delta_6	Delta + K417N	0.0003935839021040768	2540.7543211347256	2021-12-19	False	primary Delta infection	day 30-60	Delta background	True	5563.678441610748	2.1897742711014874
Delta_6	Delta	0.0001771853889160707	5643.806219674697	2021-12-19	False	primary Delta infection	day 30-60	Delta background	True	5563.678441610748	0.9858025284807587
276C	Delta + E484K	0.0018208712847888595	549.1876380026256	2021-12-19	False	Delta breakthrough	day 30-60	Delta background	True	1914.314150364749	3.4857196664641545
276C	Delta + K417N	0.0011116808141161268	899.5387770500278	2021-12-19	False	Delta breakthrough	day 30-60	Delta background	True	1914.314150364749	2.128106313151506
276C	Delta	0.0004570436258030944	2187.974940560323	2021-12-19	False	Delta breakthrough	day 30-60	Delta background	True	1914.314150364749	0.8749250802088749
277C	Delta + E484K	0.0018008954344610733	555.2793243097176	2021-12-19	False	Delta breakthrough	day 30-60	Delta background	True	1388.930480309236	2.5013185607727286
277C	Delta + K417N	0.002310542455142134	432.7987991627206	2021-12-19	False	Delta breakthrough	day 30-60	Delta background	True	1388.930480309236	3.2091828419954456
277C	Delta	0.0006809221713084691	1468.5966210769532	2021-12-19	False	Delta breakthrough	day 30-60	Delta background	True	1388.930480309236	0.9457535584486798
278C	Delta + E484K	0.0003374458367712566	2963.438546369938	2021-12-19	False	Delta breakthrough	day 30-60	Delta background	True	15781.274391518453	5.325325342362747
278C	Delta + K417N	0.00012791429834702086	7817.734318387794	2021-12-19	False	Delta breakthrough	day 30-60	Delta background	True	15781.274391518453	2.0186506408128913
278C	Delta	5.8444555445613384e-05	17110.233662921222	2021-12-19	False	Delta breakthrough	day 30-60	Delta background	True	15781.274391518453	0.9223295661775389
279C	Delta + E484K	0.0007565395433098052	1321.8079726871554	2021-12-19	False	Delta breakthrough	day 30-60	Delta background	True	4274.968769599897	3.234182920616786
279C	Delta + K417N	0.0007839088820745141	1275.6584634602284	2021-12-19	False	Delta breakthrough	day 30-60	Delta background	True	4274.968769599897	3.3511859890805162
279C	Delta	0.00023035228928214554	4341.176738969398	2021-12-19	False	Delta breakthrough	day 30-60	Delta background	True	4274.968769599897	0.9847488426870133
267C	Delta + E484K	0.007390083548050961	135.31646746588368	2021-12-19	False	Delta breakthrough	day 30-60	Delta background	True	532.1447488240057	3.932594153465995
267C	Delta + K417N	0.00561841825871112	177.986036986396	2021-12-19	False	Delta breakthrough	day 30-60	Delta background	True	532.1447488240057	2.9898117730700364
267C	Delta	0.0021226258098671	471.11459558791057	2021-12-19	False	Delta breakthrough	day 30-60	Delta background	True	532.1447488240057	1.1295441784390796
268C	Delta + E484K	0.0008801591449858199	1136.1581660508803	2021-12-19	False	Delta breakthrough	day 30-60	Delta background	True	2341.389442255874	2.060795329574756
268C	Delta + K417N	0.0008984818548532657	1112.988531263454	2021-12-19	False	Delta breakthrough	day 30-60	Delta background	True	2341.389442255874	2.103695929011911
268C	Delta	0.0004412239230110063	2266.4228928834737	2021-12-19	False	Delta breakthrough	day 30-60	Delta background	True	2341.389442255874	1.0330770350086889
273C	Delta + E484K	0.0008951832974366773	1117.0896539998694	2021-12-19	False	Delta breakthrough	day 30-60	Delta background	True	3771.66743562733	3.3763336918594105
273C	Delta + K417N	0.0007070065093954893	1414.4141343974732	2021-12-19	False	Delta breakthrough	day 30-60	Delta background	True	3771.66743562733	2.666593428263515
273C	Delta	0.00034198563322437224	2924.099444095399	2021-12-19	False	Delta breakthrough	day 30-60	Delta background	True	3771.66743562733	1.2898560762847568
274C	Delta + E484K	0.0016275837473245095	614.4077081402675	2021-12-19	False	Delta breakthrough	day 30-60	Delta background	True	1883.1237695734524	3.0649416415582156
274C	Delta + K417N	0.0014549391396636076	687.3139726182685	2021-12-19	False	Delta breakthrough	day 30-60	Delta background	True	1883.1237695734524	2.7398304771832884
274C	Delta	0.0005759013810762376	1736.4084075145158	2021-12-19	False	Delta breakthrough	day 30-60	Delta background	True	1883.1237695734524	1.0844935796348418
P08	Delta + E484K	0.003631119442195909	275.39716495672553	2021-12-19	False	2x BNT162b2	day 30-60	Delta background	True	1302.8799865819663	4.730912850125723
P08	Delta + K417N	0.001916643448978495	521.7454506381798	2021-12-19	False	2x BNT162b2	day 30-60	Delta background	True	1302.8799865819663	2.4971563910875147
P08	Delta	0.0009149539868061234	1092.951136800607	2021-12-19	False	2x BNT162b2	day 30-60	Delta background	True	1302.8799865819663	1.1920752380530784
P09	Delta + E484K	0.012377882362123453	80.78926352216905	2021-12-19	False	2x BNT162b2	day 30-60	Delta background	True	196.00287058763772	2.4261004747722867
P09	Delta + K417N	0.016060298132982896	62.26534474763632	2021-12-19	False	2x BNT162b2	day 30-60	Delta background	True	196.00287058763772	3.1478645365579263
P09	Delta	0.004450451303520537	224.69631320512335	2021-12-19	False	2x BNT162b2	day 30-60	Delta background	True	196.00287058763772	0.8723012309005194
P12	Delta + E484K	0.013621085213307597	73.41558945854145	2021-12-19	False	2x BNT162b2	day 30-60	Delta background	True	204.392008385809	2.784040963142185
P12	Delta + K417N	0.013303785227817583	75.1665772466807	2021-12-19	False	2x BNT162b2	day 30-60	Delta background	True	204.392008385809	2.7191873818470933
P12	Delta	0.0035805673746167155	279.28534653171994	2021-12-19	False	2x BNT162b2	day 30-60	Delta background	True	204.392008385809	0.7318393568586138
P14	Delta + E484K	0.0029032994945416687	344.43570216577524	2021-12-19	False	2x BNT162b2	day 30-60	Delta background	True	2522.8447760974577	7.324573963250838
P14	Delta + K417N	0.002158177647291614	463.35388620808914	2021-12-19	False	2x BNT162b2	day 30-60	Delta background	True	2522.8447760974577	5.44474720335995
P14	Delta	0.0005132911374779064	1948.212090537104	2021-12-19	False	2x BNT162b2	day 30-60	Delta background	True	2522.8447760974577	1.2949538648032581
P02	Delta + E484K	0.005872580323925879	170.28289863074875	2021-12-19	False	2x BNT162b2	day 30-60	Delta background	True	276.84816344569606	1.6258130773662103
P02	Delta + K417N	0.009001197432263897	111.09632996334459	2021-12-19	False	2x BNT162b2	day 30-60	Delta background	True	276.84816344569606	2.491964977934375
P02	Delta	0.003271514974549199	305.6687827442379	2021-12-19	False	2x BNT162b2	day 30-60	Delta background	True	276.84816344569606	0.9057129123890387
P03	Delta + E484K	0.003966686488671856	252.09958055818637	2021-12-19	False	2x BNT162b2	day 30-60	Delta background	True	714.9745353361653	2.8360798290624056
P03	Delta + K417N	0.00529762765811307	188.76373813636118	2021-12-19	False	2x BNT162b2	day 30-60	Delta background	True	714.9745353361653	3.7876688732434105
P03	Delta	0.001286198791179412	777.4847922870656	2021-12-19	False	2x BNT162b2	day 30-60	Delta background	True	714.9745353361653	0.9195993830734376
P04	Delta + E484K	0.0013659525862995045	732.0898324217059	2021-12-19	False	2x BNT162b2	day 30-60	Delta background	True	2689.4425327349218	3.673650983293156
P04	Delta + K417N	0.0011287083947446332	885.968426084265	2021-12-19	False	2x BNT162b2	day 30-60	Delta background	True	2689.4425327349218	3.035596363881174
P04	Delta	0.0004247513996343532	2354.3183162217924	2021-12-19	False	2x BNT162b2	day 30-60	Delta background	True	2689.4425327349218	1.1423444800153177
P05	Delta + E484K	0.005144112809513568	194.39698098194717	2021-12-19	False	2x BNT162b2	day 30-60	Delta background	True	534.9378696745058	2.7517807476865253
P05	Delta + K417N	0.011807197258087213	84.6941046330924	2021-12-19	False	2x BNT162b2	day 30-60	Delta background	True	534.9378696745058	6.316116948067839
P05	Delta	0.0021784903166014204	459.0334840505795	2021-12-19	False	2x BNT162b2	day 30-60	Delta background	True	534.9378696745058	1.1653569690693035
Delta_10	D614G	0.0010883093606724953	918.8563804891593	2021-12-22	False	primary Delta infection	day 30-60	Delta background	True	3638.349287564806	3.959649587052883
Delta_10	D614G RBD Abs depleted (x D614G PV)	0.04	25.0	2021-12-22	True	primary Delta infection	day 30-60	Delta background	False	3638.349287564806	145.53397150259224
Delta_11	D614G	0.0008948236655724417	1117.5386151195212	2021-12-22	False	primary Delta infection	day 30-60	Delta background	True	2145.286346698427	1.9196529924551986
Delta_11	D614G RBD Abs depleted (x D614G PV)	0.04	25.0	2021-12-22	True	primary Delta infection	day 30-60	Delta background	False	2145.286346698427	85.81145386793709
Delta_7	D614G	0.0011057342602027757	904.3764274940838	2021-12-22	False	primary Delta infection	day 30-60	Delta background	True	2918.963719780154	3.227598189249851
Delta_7	D614G RBD Abs depleted (x D614G PV)	0.02852690581032875	35.05462550508824	2021-12-22	False	primary Delta infection	day 30-60	Delta background	False	2918.963719780154	83.26900309793528
Delta_8	D614G	8.575298003457123e-05	11661.402316244299	2021-12-22	False	primary Delta infection	day 30-60	Delta background	True	14238.465692933221	1.22099086428903
Delta_8	D614G RBD Abs depleted (x D614G PV)	0.03867223756189486	25.858343427879014	2021-12-22	False	primary Delta infection	day 30-60	Delta background	False	14238.465692933221	550.6333277940035
Delta_4	D614G	0.0007402162265417905	1350.9566044936505	2021-12-22	False	primary Delta infection	day 30-60	Delta background	True	3291.4909163977754	2.436414985832541
Delta_4	D614G RBD Abs depleted (x D614G PV)	0.016761307482768707	59.66121682500246	2021-12-22	False	primary Delta infection	day 30-60	Delta background	False	3291.4909163977754	55.16969132648326
Delta_6	D614G	0.0001080315405413716	9256.555955684455	2021-12-22	False	primary Delta infection	day 30-60	Delta background	True	5563.678441610748	0.6010527531240268
Delta_6	D614G RBD Abs depleted (x D614G PV)	0.011925014807041678	83.85733822397466	2021-12-22	False	primary Delta infection	day 30-60	Delta background	False	5563.678441610748	66.34694779782674
Delta_1	D614G	0.0005089765881657676	1964.7269113177992	2021-12-22	False	primary Delta infection	day 30-60	Delta background	True	12466.954651521943	6.345388043348984
Delta_1	D614G RBD Abs depleted (x D614G PV)	0.03901825683230727	25.629028080311265	2021-12-22	False	primary Delta infection	day 30-60	Delta background	False	12466.954651521943	486.438838509811
Delta_3	D614G	0.0020403822415466346	490.1042459779437	2021-12-22	False	primary Delta infection	day 30-60	Delta background	True	4226.4420883313915	8.623557381956644
Delta_3	D614G RBD Abs depleted (x D614G PV)	0.04	25.0	2021-12-22	True	primary Delta infection	day 30-60	Delta background	False	4226.4420883313915	169.05768353325567
278C	D614G	2.6629513885884175e-05	37552.318990324566	2021-12-22	False	Delta breakthrough	day 30-60	Delta background	True	15781.274391518453	0.42024766554588894
278C	D614G RBD Abs depleted (x D614G PV)	0.00781989207836282	127.87900267408307	2021-12-22	False	Delta breakthrough	day 30-60	Delta background	False	15781.274391518453	123.40786260070517
279C	D614G	6.063360259411243e-05	16492.505099756363	2021-12-22	False	Delta breakthrough	day 30-60	Delta background	True	4274.968769599897	0.25920675747816196
279C	D614G RBD Abs depleted (x D614G PV)	0.008075784790484866	123.82697483199779	2021-12-22	False	Delta breakthrough	day 30-60	Delta background	False	4274.968769599897	34.52372776933265
276C	D614G	0.0001256435748742579	7959.022186377491	2021-12-22	False	Delta breakthrough	day 30-60	Delta background	True	1914.314150364749	0.2405212732842047
276C	D614G RBD Abs depleted (x D614G PV)	0.04	25.0	2021-12-22	True	Delta breakthrough	day 30-60	Delta background	False	1914.314150364749	76.57256601458995
277C	D614G	0.00021156022553850962	4726.786414859315	2021-12-22	False	Delta breakthrough	day 30-60	Delta background	True	1388.930480309236	0.29384244567153245
277C	D614G RBD Abs depleted (x D614G PV)	0.04	25.0	2021-12-22	True	Delta breakthrough	day 30-60	Delta background	False	1388.930480309236	55.55721921236944
273C	D614G	7.22294546806084e-05	13844.767407173464	2021-12-22	False	Delta breakthrough	day 30-60	Delta background	True	3771.66743562733	0.27242548211197076
273C	D614G RBD Abs depleted (x D614G PV)	0.005582110391449345	179.14371624247994	2021-12-22	False	Delta breakthrough	day 30-60	Delta background	False	3771.66743562733	21.05386398550642
274C	D614G	0.0001792389080176063	5579.145795185116	2021-12-22	False	Delta breakthrough	day 30-60	Delta background	True	1883.1237695734524	0.33752904812034407
274C	D614G RBD Abs depleted (x D614G PV)	0.01479314017477453	67.59889977282944	2021-12-22	False	Delta breakthrough	day 30-60	Delta background	False	1883.1237695734524	27.857313889749893
267C	D614G	0.0006451336783341124	1550.0663406415804	2021-12-22	False	Delta breakthrough	day 30-60	Delta background	True	532.1447488240057	0.3433044992150131
267C	D614G RBD Abs depleted (x D614G PV)	0.04	25.0	2021-12-22	True	Delta breakthrough	day 30-60	Delta background	False	532.1447488240057	21.285789952960226
268C	D614G	0.00012141225477177534	8236.400863156276	2021-12-22	False	Delta breakthrough	day 30-60	Delta background	True	2341.389442255874	0.28427337148311516
268C	D614G RBD Abs depleted (x D614G PV)	0.0327825655913486	30.504018888134322	2021-12-22	False	Delta breakthrough	day 30-60	Delta background	False	2341.389442255874	76.75675296564431
278C	Delta	6.870238255219667e-05	14555.53596325789	2021-11-12	False	Delta breakthrough	day 30-60	Delta background	True	15781.274391518453	1.0842111504072856
278C	Delta RBD Abs depleted (x Delta PV)	0.04	25.0	2021-11-12	True	Delta breakthrough	day 30-60	Delta background	True	15781.274391518453	631.2509756607382
279C	Delta	0.0002375426376583034	4209.770548386619	2021-11-12	False	Delta breakthrough	day 30-60	Delta background	True	4274.968769599897	1.0154873574376315
279C	Delta RBD Abs depleted (x Delta PV)	0.029179244655812436	34.27093510457963	2021-11-12	False	Delta breakthrough	day 30-60	Delta background	True	4274.968769599897	124.74035962411288
276C	Delta	0.000597057178645259	1674.8814615528627	2021-11-12	False	Delta breakthrough	day 30-60	Delta background	True	1914.314150364749	1.142955005657473
276C	Delta RBD Abs depleted (x Delta PV)	0.04	25.0	2021-11-12	True	Delta breakthrough	day 30-60	Delta background	True	1914.314150364749	76.57256601458995
277C	Delta	0.0007612748936777105	1313.5859441902926	2021-11-12	False	Delta breakthrough	day 30-60	Delta background	True	1388.930480309236	1.057357903723145
277C	Delta RBD Abs depleted (x Delta PV)	0.04	25.0	2021-11-12	True	Delta breakthrough	day 30-60	Delta background	True	1388.930480309236	55.55721921236944
273C	Delta	0.000205553726236949	4864.908159569264	2021-11-12	False	Delta breakthrough	day 30-60	Delta background	True	3771.66743562733	0.7752802955197557
273C	Delta RBD Abs depleted (x Delta PV)	0.037429921413278264	26.716593629962848	2021-11-12	False	Delta breakthrough	day 30-60	Delta background	True	3771.66743562733	141.17321571255172
274C	Delta	0.0004896594602064398	2042.2356377601716	2021-11-12	False	Delta breakthrough	day 30-60	Delta background	True	1883.1237695734524	0.9220893685112529
274C	Delta RBD Abs depleted (x Delta PV)	0.04	25.0	2021-11-12	True	Delta breakthrough	day 30-60	Delta background	True	1883.1237695734524	75.32495078293809
267C	Delta	0.0016636692805255073	601.0810031210816	2021-11-12	False	Delta breakthrough	day 30-60	Delta background	True	532.1447488240057	0.8853128714114602
267C	Delta RBD Abs depleted (x Delta PV)	0.04	25.0	2021-11-12	True	Delta breakthrough	day 30-60	Delta background	True	532.1447488240057	21.285789952960226
268C	Delta	0.0004134220506902048	2418.835662806345	2021-11-12	False	Delta breakthrough	day 30-60	Delta background	True	2341.389442255874	0.9679820246818184
268C	Delta RBD Abs depleted (x Delta PV)	0.04	25.0	2021-11-12	True	Delta breakthrough	day 30-60	Delta background	True	2341.389442255874	93.65557769023496
P12	Delta	0.006685291176385877	149.58211596411095	2021-11-12	False	2x BNT162b2	day 30-60	Delta background	True	204.392008385809	1.366420090185437
P12	Delta RBD Abs depleted (x Delta PV)	0.04	25.0	2021-11-12	True	2x BNT162b2	day 30-60	Delta background	True	204.392008385809	8.175680335432359
P14	Delta	0.0003060942514735012	3266.9675931061083	2021-11-12	False	2x BNT162b2	day 30-60	Delta background	True	2522.8447760974577	0.772228283323384
P14	Delta RBD Abs depleted (x Delta PV)	0.04	25.0	2021-11-12	True	2x BNT162b2	day 30-60	Delta background	True	2522.8447760974577	100.91379104389831
P08	Delta	0.0006438607040959596	1553.130970159288	2021-11-12	False	2x BNT162b2	day 30-60	Delta background	True	1302.8799865819663	0.8388732255131992
P08	Delta RBD Abs depleted (x Delta PV)	0.04	25.0	2021-11-12	True	2x BNT162b2	day 30-60	Delta background	True	1302.8799865819663	52.11519946327865
P09	Delta	0.005848858069823418	170.97354527363166	2021-11-12	False	2x BNT162b2	day 30-60	Delta background	True	196.00287058763772	1.1463929713450598
P09	Delta RBD Abs depleted (x Delta PV)	0.04	25.0	2021-11-12	True	2x BNT162b2	day 30-60	Delta background	True	196.00287058763772	7.840114823505509
P04	Delta	0.00032549224346061693	3072.269831588154	2021-11-12	False	2x BNT162b2	day 30-60	Delta background	True	2689.4425327349218	0.8753926836382934
P04	Delta RBD Abs depleted (x Delta PV)	0.04	25.0	2021-11-12	True	2x BNT162b2	day 30-60	Delta background	True	2689.4425327349218	107.57770130939687
P05	Delta	0.001604123046811089	623.3935744442714	2021-11-12	False	2x BNT162b2	day 30-60	Delta background	True	534.9378696745058	0.8581061653569014
P05	Delta RBD Abs depleted (x Delta PV)	0.04	25.0	2021-11-12	True	2x BNT162b2	day 30-60	Delta background	True	534.9378696745058	21.39751478698023
P02	Delta	0.003988116109458124	250.74495640395804	2021-11-12	False	2x BNT162b2	day 30-60	Delta background	True	276.84816344569606	1.1041026205116762
P02	Delta RBD Abs depleted (x Delta PV)	0.04	25.0	2021-11-12	True	2x BNT162b2	day 30-60	Delta background	True	276.84816344569606	11.073926537827843
P03	Delta	0.0015209353520553096	657.4901416083558	2021-11-12	False	2x BNT162b2	day 30-60	Delta background	True	714.9745353361653	1.087430046612092
P03	Delta RBD Abs depleted (x Delta PV)	0.04	25.0	2021-11-12	True	2x BNT162b2	day 30-60	Delta background	True	714.9745353361653	28.598981413446612
P12	D614G	0.0025446881934181706	392.97545474785375	2021-12-12	False	2x BNT162b2	day 30-60	Delta background	True	204.392008385809	0.5201139305683958
P12	D614G RBD Abs depleted (x D614G PV)	0.04	25.0	2021-12-12	True	2x BNT162b2	day 30-60	Delta background	False	204.392008385809	8.175680335432359
P14	D614G	0.00031328348455446136	3191.9971824309796	2021-12-12	False	2x BNT162b2	day 30-60	Delta background	True	2522.8447760974577	0.7903656024458314
P14	D614G RBD Abs depleted (x D614G PV)	0.04	25.0	2021-12-12	True	2x BNT162b2	day 30-60	Delta background	False	2522.8447760974577	100.91379104389831
P08	D614G	0.00041531211881527656	2407.8276426236002	2021-12-12	False	2x BNT162b2	day 30-60	Delta background	True	1302.8799865819663	0.5411018477893755
P08	D614G RBD Abs depleted (x D614G PV)	0.04	25.0	2021-12-12	True	2x BNT162b2	day 30-60	Delta background	False	1302.8799865819663	52.11519946327865
P09	D614G	0.001666877367678249	599.9241572239201	2021-12-12	False	2x BNT162b2	day 30-60	Delta background	True	196.00287058763772	0.3267127489825021
P09	D614G RBD Abs depleted (x D614G PV)	0.04	25.0	2021-12-12	True	2x BNT162b2	day 30-60	Delta background	False	196.00287058763772	7.840114823505509
P04	D614G	0.00018726770068210093	5339.949154913611	2021-12-12	False	2x BNT162b2	day 30-60	Delta background	True	2689.4425327349218	0.5036457192219148
P04	D614G RBD Abs depleted (x D614G PV)	0.04	25.0	2021-12-12	True	2x BNT162b2	day 30-60	Delta background	False	2689.4425327349218	107.57770130939687
P05	D614G	0.0007825533902736273	1277.8680821385751	2021-12-12	False	2x BNT162b2	day 30-60	Delta background	True	534.9378696745058	0.41861744349953633
P05	D614G RBD Abs depleted (x D614G PV)	0.04	25.0	2021-12-12	True	2x BNT162b2	day 30-60	Delta background	False	534.9378696745058	21.39751478698023
P02	D614G	0.0010936907900509407	914.3352116491931	2021-12-12	False	2x BNT162b2	day 30-60	Delta background	True	276.84816344569606	0.30278628660307527
P02	D614G RBD Abs depleted (x D614G PV)	0.04	25.0	2021-12-12	True	2x BNT162b2	day 30-60	Delta background	False	276.84816344569606	11.073926537827843
P03	D614G	0.0005301015405827996	1886.4310390431779	2021-12-12	False	2x BNT162b2	day 30-60	Delta background	True	714.9745353361653	0.37900910265917254
P03	D614G RBD Abs depleted (x D614G PV)	0.04	25.0	2021-12-12	True	2x BNT162b2	day 30-60	Delta background	False	714.9745353361653	28.598981413446612
Delta_10	Delta	0.0003222798678435772	3102.8931676407515	2021-12-12	False	primary Delta infection	day 30-60	Delta background	True	3638.349287564806	1.172566727565159
Delta_10	Delta RBD Abs depleted (x Delta PV)	0.03801671855267665	26.304216620232015	2021-12-12	False	primary Delta infection	day 30-60	Delta background	True	3638.349287564806	138.31810086168284
Delta_11	Delta	0.0004986611659126023	2005.3697146636534	2021-12-12	False	primary Delta infection	day 30-60	Delta background	True	2145.286346698427	1.069770990861025
Delta_11	Delta RBD Abs depleted (x Delta PV)	0.04	25.0	2021-12-12	True	primary Delta infection	day 30-60	Delta background	True	2145.286346698427	85.81145386793709
Delta_7	Delta	0.00033909062400113576	2949.0641416161675	2021-12-12	False	primary Delta infection	day 30-60	Delta background	True	2918.963719780154	0.9897932291769288
Delta_7	Delta RBD Abs depleted (x Delta PV)	0.016832342562078755	59.4094372967955	2021-12-12	False	primary Delta infection	day 30-60	Delta background	True	2918.963719780154	49.13299725761921
Delta_8	Delta	7.731654208631569e-05	12933.842784686445	2021-12-12	False	primary Delta infection	day 30-60	Delta background	True	14238.465692933221	1.1008689319922333
Delta_8	Delta RBD Abs depleted (x Delta PV)	0.003731285794462605	268.0041291621362	2021-12-12	False	primary Delta infection	day 30-60	Delta background	True	14238.465692933221	53.127784774984875
Delta_4	Delta	0.0003039437902584669	3290.082021908139	2021-12-12	False	primary Delta infection	day 30-60	Delta background	True	3291.4909163977754	1.0004282247312544
Delta_4	Delta RBD Abs depleted (x Delta PV)	0.018571946895064667	53.84465105625201	2021-12-12	False	primary Delta infection	day 30-60	Delta background	True	3291.4909163977754	61.12939450492722
Delta_6	Delta	0.00018232576762591086	5484.688275393757	2021-12-12	False	primary Delta infection	day 30-60	Delta background	True	5563.678441610748	1.0144019426904112
Delta_6	Delta RBD Abs depleted (x Delta PV)	0.00876810751468986	114.04969639396253	2021-12-12	False	primary Delta infection	day 30-60	Delta background	True	5563.678441610748	48.78293075320518
Delta_1	Delta	8.756660686798347e-05	11419.878373357697	2021-12-12	False	primary Delta infection	day 30-60	Delta background	True	12466.954651521943	1.0916889168108
Delta_1	Delta RBD Abs depleted (x Delta PV)	0.02289305134491565	43.68137671704875	2021-12-12	False	primary Delta infection	day 30-60	Delta background	True	12466.954651521943	285.4066329520268
Delta_3	Delta	0.00024083538164225787	4152.213820000176	2021-12-12	False	primary Delta infection	day 30-60	Delta background	True	4226.4420883313915	1.0178767933321922
Delta_3	Delta RBD Abs depleted (x Delta PV)	0.02813510844070585	35.54278108106386	2021-12-12	False	primary Delta infection	day 30-60	Delta background	True	4226.4420883313915	118.911406473567
M03 (day 119)	D614G	0.000560714	1783.440839	210308	False	2x mRNA-1273 (day 100-150)	day 100-150	D614G background	True	1436.2093646757185	0.8053024991179527
M03 (day 119)	D614G + K417N	0.000555222	1801.081391	210308	False	2x mRNA-1273 (day 100-150)	day 100-150	D614G background	True	1436.2093646757185	0.7974150262461507
M05 (day 119)	D614G	0.000557084	1795.061465	210308	False	2x mRNA-1273 (day 100-150)	day 100-150	D614G background	True	1877.1300758646312	1.0457191090471274
M05 (day 119)	D614G + K417N	0.000457647	2185.092	210308	False	2x mRNA-1273 (day 100-150)	day 100-150	D614G background	True	1877.1300758646312	0.8590622618473872
M06 (day 119)	D614G	0.000645182	1549.950699	210308	False	2x mRNA-1273 (day 100-150)	day 100-150	D614G background	True	1282.85631382247	0.8276755606808304
M06 (day 119)	D614G + K417N	0.000553132	1807.885723	210308	False	2x mRNA-1273 (day 100-150)	day 100-150	D614G background	True	1282.85631382247	0.7095892718781484
M11 (day 119)	D614G	0.000541987	1845.062725	210308	False	2x mRNA-1273 (day 100-150)	day 100-150	D614G background	True	1656.9677578681735	0.8980549741842373
M11 (day 119)	D614G + K417N	0.000373132	2680.020277	210308	False	2x mRNA-1273 (day 100-150)	day 100-150	D614G background	True	1656.9677578681735	0.618266873608499
M12 (day 119)	D614G	0.000494996	2020.218851	210308	False	2x mRNA-1273 (day 100-150)	day 100-150	D614G background	True	1741.3322575834527	0.861952286368133
M12 (day 119)	D614G + K417N	0.000440808	2268.560824	210308	False	2x mRNA-1273 (day 100-150)	day 100-150	D614G background	True	1741.3322575834527	0.7675933742490885
M14 (day 119)	D614G	0.000367671	2719.821946	210308	False	2x mRNA-1273 (day 100-150)	day 100-150	D614G background	True	2710.5721104294216	0.9965991025316264
M14 (day 119)	D614G + K417N	0.000295914	3379.359054	210308	False	2x mRNA-1273 (day 100-150)	day 100-150	D614G background	True	2710.5721104294216	0.8020965121244029
participant A (day 120)	D614G	0.0007195	1389.85481	210308	False	early 2020 infection (day 100-150)	day 100-150	D614G background	True	1164.15136747314	0.8376064601115709
participant A (day 120)	D614G + K417N	0.000556772	1796.0678	210308	False	early 2020 infection (day 100-150)	day 100-150	D614G background	True	1164.15136747314	0.6481667159074619
participant B (day 113)	D614G	0.002572668	388.7014667	210308	False	early 2020 infection (day 100-150)	day 100-150	D614G background	True	437.44446730214776	1.1253995798265604
participant B (day 113)	D614G + K417N	0.002021771	494.6157759	210308	False	early 2020 infection (day 100-150)	day 100-150	D614G background	True	437.44446730214776	0.8844126868096278
participant C (day 104)	D614G + K417N	0.000809603	1235.172861	210312	False	early 2020 infection (day 100-150)	day 100-150	D614G background	True	1515.2975697262013	1.2267898830771033
participant C (day 104)	D614G + E484K	0.011277426	88.67271398	210312	False	early 2020 infection (day 100-150)	day 100-150	D614G background	True	1515.2975697262013	17.08865672102891
participant C (day 104)	D614G	0.000602339	1660.194095	210312	False	early 2020 infection (day 100-150)	day 100-150	D614G background	True	1515.2975697262013	0.9127231414024523
participant E (day 104)	D614G + K417N	0.002558381	390.8722406	210312	False	early 2020 infection (day 100-150)	day 100-150	D614G background	True	655.4076926053594	1.6767823972336589
participant E (day 104)	D614G + E484K	0.033596494	29.76501064	210312	False	early 2020 infection (day 100-150)	day 100-150	D614G background	True	655.4076926053594	22.01940058185578
participant E (day 104)	D614G	0.001644406	608.1224094	210312	False	early 2020 infection (day 100-150)	day 100-150	D614G background	True	655.4076926053594	1.0777561926257793
participant G (day 94)	D614G + K417N	0.002206033	453.3023373	210312	False	early 2020 infection (day 100-150)	day 100-150	D614G background	True	389.9815810094292	0.860312310173101
participant G (day 94)	D614G + E484K	0.006811401	146.812676	210312	False	early 2020 infection (day 100-150)	day 100-150	D614G background	True	389.9815810094292	2.6563209093023357
participant G (day 94)	D614G	0.001927005	518.9399521	210312	False	early 2020 infection (day 100-150)	day 100-150	D614G background	True	389.9815810094292	0.7514965448917287
participant I (day 102)	D614G + K417N	0.002309613	432.972904	210312	False	early 2020 infection (day 100-150)	day 100-150	D614G background	True	701.1095870160938	1.6192920631728347
participant I (day 102)	D614G + E484K	0.04	25.0	210312	True	early 2020 infection (day 100-150)	day 100-150	D614G background	True	701.1095870160938	28.044383480643752
participant I (day 102)	D614G	0.001195002	836.8183483	210312	False	early 2020 infection (day 100-150)	day 100-150	D614G background	True	701.1095870160938	0.8378276939558039
M03 (day 119)	D614G + E484K	0.001674504	597.191758	210312	False	2x mRNA-1273 (day 100-150)	day 100-150	D614G background	True	1436.2093646757185	2.404938355957214
M03 (day 119)	D614G	0.000664031	1505.953085	210312	False	2x mRNA-1273 (day 100-150)	day 100-150	D614G background	True	1436.2093646757185	0.9536879860209712
M05 (day 119)	D614G + E484K	0.001363282	733.5237151	210312	False	2x mRNA-1273 (day 100-150)	day 100-150	D614G background	True	1877.1300758646312	2.5590584697165863
M05 (day 119)	D614G	0.000479408	2085.90588	210312	False	2x mRNA-1273 (day 100-150)	day 100-150	D614G background	True	1877.1300758646312	0.8999112058999668
M06 (day 119)	D614G + E484K	0.001838352	543.9655769	210312	False	2x mRNA-1273 (day 100-150)	day 100-150	D614G background	True	1282.85631382247	2.358340983878662
M06 (day 119)	D614G	0.000707588	1413.250876	210312	False	2x mRNA-1273 (day 100-150)	day 100-150	D614G background	True	1282.85631382247	0.9077343135660436
M11 (day 119)	D614G + E484K	0.002040622	490.0466038	210312	False	2x mRNA-1273 (day 100-150)	day 100-150	D614G background	True	1656.9677578681735	3.3812452632452534
M11 (day 119)	D614G	0.000523109	1911.647461	210312	False	2x mRNA-1273 (day 100-150)	day 100-150	D614G background	True	1656.9677578681735	0.8667747540654795
M12 (day 119)	D614G + E484K	0.00181417	551.2162457	210312	False	2x mRNA-1273 (day 100-150)	day 100-150	D614G background	True	1741.3322575834527	3.15907281609979
M12 (day 119)	D614G	0.000648245	1542.626852	210312	False	2x mRNA-1273 (day 100-150)	day 100-150	D614G background	True	1741.3322575834527	1.1288097671357353
M14 (day 119)	D614G + E484K	0.001194051	837.4850292	210312	False	2x mRNA-1273 (day 100-150)	day 100-150	D614G background	True	2710.5721104294216	3.2365618678803982
M14 (day 119)	D614G	0.000386533	2587.101526	210312	False	2x mRNA-1273 (day 100-150)	day 100-150	D614G background	True	2710.5721104294216	1.047725449963428
participant A (day 120)	D614G + E484K	0.002209378	452.616017	210312	False	early 2020 infection (day 100-150)	day 100-150	D614G background	True	1164.15136747314	2.5720507532837487
participant A (day 120)	D614G	0.000758625	1318.175047	210312	False	early 2020 infection (day 100-150)	day 100-150	D614G background	True	1164.15136747314	0.8831538498036369
participant B (day 113)	D614G + E484K	0.014083538	71.00488763	210312	False	early 2020 infection (day 100-150)	day 100-150	D614G background	True	437.44446730214776	6.1607655740775344
participant B (day 113)	D614G	0.001322755	755.9978629	210312	False	early 2020 infection (day 100-150)	day 100-150	D614G background	True	437.44446730214776	0.578631883460775
M03 (day 119)	D614G	0.000906602	1103.019303	21-Jan	False	2x mRNA-1273 (day 100-150)	day 100-150	D614G background	True	1436.2093646757185	1.3020709254765583
M05 (day 119)	D614G	0.000566097	1766.481413	21-Jan	False	2x mRNA-1273 (day 100-150)	day 100-150	D614G background	True	1877.1300758646312	1.0626378868468915
M06 (day 119)	D614G	0.001037536	963.8221446	21-Jan	False	2x mRNA-1273 (day 100-150)	day 100-150	D614G background	True	1282.85631382247	1.331009378659663
M11 (day 119)	D614G	0.000775312	1289.802558	21-Jan	False	2x mRNA-1273 (day 100-150)	day 100-150	D614G background	True	1656.9677578681735	1.2846677559994213
M12 (day 119)	D614G	0.000590221	1694.281738	21-Jan	False	2x mRNA-1273 (day 100-150)	day 100-150	D614G background	True	1741.3322575834527	1.0277701863439743
M14 (day 119)	D614G	0.000353322	2830.277055	21-Jan	False	2x mRNA-1273 (day 100-150)	day 100-150	D614G background	True	2710.5721104294216	0.9577055736083836
M03 (day 119)	D614G RBD Abs depleted (x D614G PV)	0.04	25.0	21-Jan	True	2x mRNA-1273 (day 100-150)	day 100-150	D614G background	True	1436.2093646757185	57.44837458702874
M05 (day 119)	D614G RBD Abs depleted (x D614G PV)	0.04	25.0	21-Jan	True	2x mRNA-1273 (day 100-150)	day 100-150	D614G background	True	1877.1300758646312	75.08520303458525
M06 (day 119)	D614G RBD Abs depleted (x D614G PV)	0.013798603	72.47110506	21-Jan	False	2x mRNA-1273 (day 100-150)	day 100-150	D614G background	True	1282.85631382247	17.70162484427928
M11 (day 119)	D614G RBD Abs depleted (x D614G PV)	0.04	25.0	21-Jan	True	2x mRNA-1273 (day 100-150)	day 100-150	D614G background	True	1656.9677578681735	66.27871031472694
M12 (day 119)	D614G RBD Abs depleted (x D614G PV)	0.04	25.0	21-Jan	True	2x mRNA-1273 (day 100-150)	day 100-150	D614G background	True	1741.3322575834527	69.65329030333811
M14 (day 119)	D614G RBD Abs depleted (x D614G PV)	0.018575526	53.83427767	21-Jan	False	2x mRNA-1273 (day 100-150)	day 100-150	D614G background	True	2710.5721104294216	50.350301476041366
participant A (day 120)	D614G	0.001161219	861.1639424	late2020	False	early 2020 infection (day 100-150)	day 100-150	D614G background	True	1164.15136747314	1.351834778670292
participant A (day 120)	D614G RBD Abs depleted (x D614G PV)	0.05	20.0	late2020	True	early 2020 infection (day 100-150)	day 100-150	D614G background	True	1164.15136747314	58.207568373657
participant B (day 113)	D614G	0.003510492	284.8603719	late2020	False	early 2020 infection (day 100-150)	day 100-150	D614G background	True	437.44446730214776	1.5356452158804041
participant B (day 113)	D614G RBD Abs depleted (x D614G PV)	0.05	20.0	late2020	True	early 2020 infection (day 100-150)	day 100-150	D614G background	True	437.44446730214776	21.872223365107388
participant C (day 104)	D614G	0.000723041	1383.047158	late2020	False	early 2020 infection (day 100-150)	day 100-150	D614G background	True	1515.2975697262013	1.0956224890534074
participant C (day 104)	D614G RBD Abs depleted (x D614G PV)	0.05	20.0	late2020	True	early 2020 infection (day 100-150)	day 100-150	D614G background	True	1515.2975697262013	75.76487848631007
participant E (day 104)	D614G	0.001415689	706.3696994	late2020	False	early 2020 infection (day 100-150)	day 100-150	D614G background	True	655.4076926053594	0.9278536340985063
participant E (day 104)	D614G RBD Abs depleted (x D614G PV)	0.05	20.0	late2020	True	early 2020 infection (day 100-150)	day 100-150	D614G background	True	655.4076926053594	32.77038463026797
participant G (day 94)	D614G	0.003412156	293.0698107	late2020	False	early 2020 infection (day 100-150)	day 100-150	D614G background	True	389.9815810094292	1.3306781073013099
participant G (day 94)	D614G RBD Abs depleted (x D614G PV)	0.05	20.0	late2020	True	early 2020 infection (day 100-150)	day 100-150	D614G background	True	389.9815810094292	19.499079050471458
participant I (day 102)	D614G	0.001702391	587.4090285	late2020	False	early 2020 infection (day 100-150)	day 100-150	D614G background	True	701.1095870160938	1.1935628378175223
participant I (day 102)	D614G RBD Abs depleted (x D614G PV)	0.019910574	50.22456887	late2020	False	early 2020 infection (day 100-150)	day 100-150	D614G background	True	701.1095870160938	13.959494382735828
participant A (day 21)	D614G + E484K	0.000444016	2252.169634	8/26/21	False	early 2020 infection (day 30-60)	day 30-60	D614G background	True	5527.660402064551	2.454371250999893
participant A (day 21)	D614G + K417N	0.00021378	4677.701243	8/26/21	False	early 2020 infection (day 30-60)	day 30-60	D614G background	True	5527.660402064551	1.1817044558663257
participant A (day 21)	D614G	0.000225208	4440.347675	8/26/21	False	early 2020 infection (day 30-60)	day 30-60	D614G background	True	5527.660402064551	1.244871079169392
participant C (day 32)	D614G + E484K	0.013028522	76.75467972	8/26/21	False	early 2020 infection (day 30-60)	day 30-60	D614G background	True	5797.983579687812	75.53915410550569
participant C (day 32)	D614G + K417N	0.000139192	7184.324765	8/26/21	False	early 2020 infection (day 30-60)	day 30-60	D614G background	True	5797.983579687812	0.8070325005258601
participant C (day 32)	D614G	0.000103511	9660.779729	8/26/21	False	early 2020 infection (day 30-60)	day 30-60	D614G background	True	5797.983579687812	0.6001568964752672
participant I (day 26)	D614G + E484K	0.04	25.0	8/26/21	True	early 2020 infection (day 30-60)	day 30-60	D614G background	True	227.7368831864822	9.109475327459288
participant I (day 26)	D614G + K417N	0.003344971	298.9562199	8/26/21	False	early 2020 infection (day 30-60)	day 30-60	D614G background	True	227.7368831864822	0.7617733568569321
participant I (day 26)	D614G	0.002704139	369.8034109	8/26/21	False	early 2020 infection (day 30-60)	day 30-60	D614G background	True	227.7368831864822	0.6158322948731952
participant B (day 26)	D614G + E484K	0.024156224	41.39719886	8/26/21	False	early 2020 infection (day 30-60)	day 30-60	D614G background	True	1659.5483974972092	40.088422482631934
participant B (day 26)	D614G + K417N	0.000419577	2383.354109	8/26/21	False	early 2020 infection (day 30-60)	day 30-60	D614G background	True	1659.5483974972092	0.6963079431757278
participant B (day 26)	D614G	0.000567676	1761.567901	8/26/21	False	early 2020 infection (day 30-60)	day 30-60	D614G background	True	1659.5483974972092	0.942085965891592
participant A (day 21)	D614G RBD Abs depleted (x D614G PV)	0.001183227	845.1464066	late2020	False	early 2020 infection (day 30-60)	day 30-60	D614G background	True	5527.660402064551	6.540476725567789
participant A (day 21)	D614G	0.000145323	6881.22457	late2020	False	early 2020 infection (day 30-60)	day 30-60	D614G background	True	5527.660402064551	0.8032960334071106
participant B (day 26)	D614G RBD Abs depleted (x D614G PV)	0.007345555	136.1367557	late2020	False	early 2020 infection (day 30-60)	day 30-60	D614G background	True	1659.5483974972092	12.190303705740574
participant B (day 26)	D614G	0.000639616	1563.437255	late2020	False	early 2020 infection (day 30-60)	day 30-60	D614G background	True	1659.5483974972092	1.061474256283607
participant C (day 32)	D614G RBD Abs depleted (x D614G PV)	0.036028029	27.75616712	late2020	False	early 2020 infection (day 30-60)	day 30-60	D614G background	True	5797.983579687812	208.8899218188528
participant C (day 32)	D614G	0.000287381	3479.699831	late2020	False	early 2020 infection (day 30-60)	day 30-60	D614G background	True	5797.983579687812	1.6662309570597593
participant I (day 26)	D614G RBD Abs depleted (x D614G PV)	0.046926114	21.31009625	late2020	False	early 2020 infection (day 30-60)	day 30-60	D614G background	True	227.7368831864822	10.686806878522766
participant I (day 26)	D614G	0.00713024	140.2477274	late2020	False	early 2020 infection (day 30-60)	day 30-60	D614G background	True	227.7368831864822	1.6238187057174531
K007	Beta RBD Abs depleted (x Beta PV)	0.010060183424630264	99.40176613	summer2021	False	primary Beta infection	day 30-60	Beta background	False	2067.6278989999996	20.800715917822895
K007	Beta	0.000483646017972405	2067.627899	summer2021	False	primary Beta infection	day 30-60	Beta background	False	2067.6278989999996	0.9999999999999998
K031	Beta RBD Abs depleted (x Beta PV)	0.005239643159426105	190.8526916	summer2021	False	primary Beta infection	day 30-60	Beta background	False	3108.6345840000017	16.288135933211024
K031	Beta	0.0003216846409503884	3108.634584	summer2021	False	primary Beta infection	day 30-60	Beta background	False	3108.6345840000017	1.0000000000000007
K033	Beta RBD Abs depleted (x Beta PV)	0.0028813918731716644	347.0544945	summer2021	False	primary Beta infection	day 30-60	Beta background	False	4600.806832000001	13.256727415757474
K033	Beta	0.00021735318097788808	4600.806832	summer2021	False	primary Beta infection	day 30-60	Beta background	False	4600.806832000001	1.0000000000000002
K040	Beta RBD Abs depleted (x Beta PV)	0.00464301066815043	215.3774935	summer2021	False	primary Beta infection	day 30-60	Beta background	False	3369.0069329999997	15.64233513099176
K040	Beta	0.0002968233725507741	3369.006933	summer2021	False	primary Beta infection	day 30-60	Beta background	False	3369.0069329999997	0.9999999999999999
K041	Beta RBD Abs depleted (x Beta PV)	0.010180062141680976	98.23122748	summer2021	False	primary Beta infection	day 30-60	Beta background	False	2459.294007999999	25.035765826103663
K041	Beta	0.0004066207605707304	2459.294008	summer2021	False	primary Beta infection	day 30-60	Beta background	False	2459.294007999999	0.9999999999999997
K046	Beta RBD Abs depleted (x Beta PV)	0.004172573620931736	239.6602411	summer2021	False	primary Beta infection	day 30-60	Beta background	False	1683.4355500000004	7.024258768468711
K046	Beta	0.0005940233351968835	1683.43555	summer2021	False	primary Beta infection	day 30-60	Beta background	False	1683.4355500000004	1.0000000000000002
K114	Beta RBD Abs depleted (x Beta PV)	0.02232739668954748	44.78802495	summer2021	False	primary Beta infection	day 30-60	Beta background	False	1138.0785499999995	25.410331249714986
K114	Beta	0.0008786739720206484	1138.07855	summer2021	False	primary Beta infection	day 30-60	Beta background	False	1138.0785499999995	0.9999999999999996
K115	Beta RBD Abs depleted (x Beta PV)	0.018773441886480696	53.26673745	summer2021	False	primary Beta infection	day 30-60	Beta background	False	258.8563667999999	4.859624959065329
K115	Beta	0.0038631462396002385	258.8563668	summer2021	False	primary Beta infection	day 30-60	Beta background	False	258.8563667999999	0.9999999999999996
K119	Beta RBD Abs depleted (x Beta PV)	0.007950872557099276	125.7723593	summer2021	False	primary Beta infection	day 30-60	Beta background	False	5081.755144999996	40.404387524278526
K119	Beta	0.00019678240518611212	5081.755145	summer2021	False	primary Beta infection	day 30-60	Beta background	False	5081.755144999996	0.9999999999999993
