# Supplementary material for: The SARS-CoV-2 Delta variant induces an antibody response largely focused on class 1 and 2 antibody epitopes
Source: PLoS Pathog. 2022 Jun 29;18(6):e1010592. doi: 10.1371/journal.ppat.1010592 (PMC9275729; doi:10.1371/journal.ppat.1010592)
Supplement: S2 Data — These results are also published in [36]. This file is also available at: https://github.com/jbloomlab/SARS-CoV-2-RBD_Delta/blob/main/results/final_variant_scores/final_variant_scores.csv. (CSV) [file ppat.1010592.s010.csv]

target	wildtype	position	mutant	mutation	bind	delta_bind	n_bc_bind	n_libs_bind	bind_rep1	bind_rep2	expr	delta_expr	n_bc_expr	n_libs_expr	expr_rep1	expr_rep2
Delta	N	331	A	N331A	9.11303	0.07778	15	2	9.0554	9.17065	9.89491	0.10465	17	2	9.83185	9.95797
Delta	N	331	C	N331C	8.93456	-0.10069	33	2	8.93041	8.9387	9.48209	-0.30817	34	2	9.57902	9.38517
Delta	N	331	D	N331D	8.91193	-0.12331	28	2	9.03746	8.7864	9.70582	-0.08444	29	2	9.76011	9.65154
Delta	N	331	E	N331E	9.09037	0.05512	34	2	9.07868	9.10205	9.83692	0.04665	35	2	9.90009	9.77375
Delta	N	331	F	N331F	8.97701	-0.05824	28	2	8.98825	8.96576	9.54887	-0.24139	29	2	9.39284	9.7049
Delta	N	331	G	N331G	9.03171	-0.00354	23	2	8.96325	9.10017	9.67883	-0.11143	23	2	9.4839	9.87377
Delta	N	331	H	N331H	9.03886	0.00361	34	2	8.98199	9.09572	9.51786	-0.2724	34	2	9.33923	9.69649
Delta	N	331	I	N331I	9.03951	0.00426	20	2	8.9634	9.11562	9.6645	-0.12577	21	2	9.61342	9.71558
Delta	N	331	K	N331K	9.06952	0.03428	30	2	9.01301	9.12604	9.59033	-0.19993	30	2	9.61828	9.56239
Delta	N	331	L	N331L	9.02019	-0.01506	40	2	8.98881	9.05157	9.42147	-0.3688	41	2	9.26646	9.57648
Delta	N	331	M	N331M	9.06301	0.02777	23	2	9.05838	9.06764	9.76587	-0.0244	23	2	9.62062	9.91112
Delta	N	331	N	N331N	9.03525	0	36189	2	9.00711	9.06338	9.79026	0	37693	2	9.75058	9.82995
Delta	N	331	P	N331P	9.07708	0.04184	29	2	9.02686	9.12731	9.76582	-0.02445	31	2	9.80532	9.72631
Delta	N	331	Q	N331Q	9.05444	0.0192	28	2	9.05077	9.05811	9.68309	-0.10718	32	2	9.54672	9.81946
Delta	N	331	R	N331R	9.08435	0.0491	29	2	9.05498	9.11372	9.64273	-0.14754	29	2	9.57792	9.70754
Delta	N	331	S	N331S	9.09545	0.0602	22	2	9.06665	9.12424	9.8262	0.03594	24	2	9.81049	9.84192
Delta	N	331	T	N331T	8.98141	-0.05383	33	2	8.88888	9.07395	9.53381	-0.25646	35	2	9.2873	9.78032
Delta	N	331	V	N331V	9.0359	0.00065	30	2	9.04551	9.02629	9.74637	-0.04389	31	2	9.71891	9.77384
Delta	N	331	W	N331W	8.97052	-0.06472	25	2	8.97946	8.96158	9.42739	-0.36287	24	2	9.26787	9.58691
Delta	N	331	Y	N331Y	9.01586	-0.01938	41	2	8.97637	9.05535	9.39547	-0.3948	43	2	9.37117	9.41976
Delta	I	332	A	I332A	9.03236	-0.00289	31	2	9.02469	9.04002	9.79364	0.00337	32	2	9.7716	9.81567
Delta	I	332	C	I332C	9.02055	-0.01469	25	2	9.01373	9.02737	9.65478	-0.13549	26	2	9.40944	9.90012
Delta	I	332	D	I332D	9.03759	0.00234	37	2	9.05559	9.01959	9.79004	-0.00023	38	2	9.78405	9.79602
Delta	I	332	E	I332E	9.02791	-0.00733	36	2	8.97057	9.08526	9.86568	0.07542	36	2	9.78954	9.94183
Delta	I	332	F	I332F	9.04385	0.0086	24	2	9.00377	9.08393	9.60919	-0.18108	26	2	9.52756	9.69082
Delta	I	332	G	I332G	9.01784	-0.01741	25	2	8.99723	9.03844	9.73272	-0.05754	30	2	9.88212	9.58332
Delta	I	332	H	I332H	9.0156	-0.01965	29	2	8.99581	9.03539	9.72851	-0.06176	30	2	9.6776	9.77941
Delta	I	332	I	I332I	9.03525	0	36189	2	9.00711	9.06338	9.79026	0	37693	2	9.75058	9.82995
Delta	I	332	K	I332K	9.07783	0.04259	25	2	9.10105	9.05461	10.01457	0.22431	27	2	10.03685	9.99229
Delta	I	332	L	I332L	9.03312	-0.00212	29	2	9.03318	9.03307	9.781	-0.00926	31	2	9.81974	9.74226
Delta	I	332	M	I332M	9.06103	0.02578	35	2	9.01693	9.10513	9.899	0.10873	36	2	9.85416	9.94383
Delta	I	332	N	I332N	9.06956	0.03432	34	2	8.9989	9.14022	9.7504	-0.03986	34	2	9.69868	9.80212
Delta	I	332	P	I332P	9.14483	0.10959	22	2	9.05536	9.2343	9.89511	0.10485	22	2	9.99812	9.79211
Delta	I	332	Q	I332Q	9.0305	-0.00475	39	2	8.9963	9.06469	9.80533	0.01507	41	2	9.61133	9.99933
Delta	I	332	R	I332R	9.06551	0.03026	38	2	9.02646	9.10455	9.67878	-0.11148	41	2	9.82185	9.53572
Delta	I	332	S	I332S	9.0825	0.04726	23	2	9.05258	9.11243	9.81834	0.02808	23	2	9.80877	9.82791
Delta	I	332	T	I332T	9.03793	0.00268	22	2	8.97199	9.10386	9.76339	-0.02687	22	2	9.87985	9.64694
Delta	I	332	V	I332V	9.01933	-0.01591	34	2	8.98607	9.0526	9.80508	0.01482	35	2	9.76044	9.84972
Delta	I	332	W	I332W	9.06583	0.03059	26	2	9.03728	9.09438	9.64002	-0.15025	26	2	9.74454	9.53549
Delta	I	332	Y	I332Y	9.01976	-0.01549	31	2	8.99591	9.0436	9.89943	0.10916	31	2	9.91834	9.88051
Delta	T	333	A	T333A	8.94812	-0.08713	22	2	8.92508	8.97116	9.3702	-0.42007	22	2	9.1123	9.6281
Delta	T	333	C	T333C	8.88078	-0.15446	38	2	8.87065	8.89091	9.59631	-0.19395	40	2	9.59441	9.59821
Delta	T	333	D	T333D	9.05008	0.01483	23	2	8.99478	9.10537	9.72995	-0.06032	26	2	9.58641	9.87349
Delta	T	333	E	T333E	9.03755	0.0023	27	2	8.97194	9.10316	9.67524	-0.11503	28	2	9.8106	9.53987
Delta	T	333	F	T333F	9.01234	-0.02291	23	2	8.97834	9.04634	9.52458	-0.26568	25	2	9.45458	9.59458
Delta	T	333	G	T333G	9.01641	-0.01884	49	2	8.9915	9.04131	9.67673	-0.11353	49	2	9.62053	9.73293
Delta	T	333	H	T333H	9.03089	-0.00436	28	2	8.98922	9.07256	9.36911	-0.42115	30	2	9.07305	9.66518
Delta	T	333	I	T333I	9.06208	0.02683	22	2	9.06793	9.05622	9.52789	-0.26238	23	2	9.40484	9.65094
Delta	T	333	K	T333K	9.05197	0.01673	25	2	9.04324	9.06071	9.70388	-0.08638	25	2	9.68357	9.7242
Delta	T	333	L	T333L	9.01615	-0.0191	34	2	8.9694	9.0629	9.57735	-0.21291	35	2	9.53528	9.61942
Delta	T	333	M	T333M	9.03213	-0.00311	32	2	8.99825	9.06602	9.59579	-0.19448	33	2	9.47704	9.71453
Delta	T	333	N	T333N	8.991	-0.04425	24	2	8.99143	8.99056	9.63736	-0.15291	24	2	9.59519	9.67952
Delta	T	333	P	T333P	9.00885	-0.02639	25	2	8.9994	9.01831	9.85086	0.06059	25	2	9.73401	9.9677
Delta	T	333	Q	T333Q	9.02811	-0.00713	30	2	8.96536	9.09087	9.7039	-0.08636	33	2	9.8741	9.53371
Delta	T	333	R	T333R	9.06577	0.03052	37	2	9.04437	9.08717	9.5023	-0.28796	39	2	9.47752	9.52709
Delta	T	333	S	T333S	9.01246	-0.02278	27	2	8.99852	9.02641	9.84736	0.0571	29	2	9.74059	9.95414
Delta	T	333	T	T333T	9.03525	0	36189	2	9.00711	9.06338	9.79026	0	37693	2	9.75058	9.82995
Delta	T	333	V	T333V	9.06487	0.02962	34	2	9.02184	9.10789	9.76177	-0.02849	34	2	9.77576	9.74778
Delta	T	333	W	T333W	9.02924	-0.00601	29	2	9.01043	9.04805	9.48888	-0.30139	29	2	9.48356	9.49419
Delta	T	333	Y	T333Y	9.02624	-0.00901	24	2	9.04459	9.00789	9.65033	-0.13994	28	2	9.62286	9.67779
Delta	N	334	A	N334A	9.02154	-0.01371	26	2	9.01143	9.03164	9.66116	-0.1291	27	2	9.50901	9.81331
Delta	N	334	C	N334C	8.93064	-0.1046	36	2	8.87986	8.98143	9.50636	-0.28391	38	2	9.37552	9.63719
Delta	N	334	D	N334D	8.99394	-0.04131	25	2	8.96209	9.02578	9.77642	-0.01385	26	2	9.61641	9.93642
Delta	N	334	E	N334E	9.06135	0.02611	38	2	9.03565	9.08706	9.77235	-0.01792	38	2	9.80218	9.74252
Delta	N	334	F	N334F	8.8944	-0.14085	25	2	8.88119	8.90761	9.40931	-0.38095	26	2	9.28874	9.52989
Delta	N	334	G	N334G	9.04732	0.01208	28	2	9.0609	9.03375	9.59304	-0.19722	30	2	9.47094	9.71515
Delta	N	334	H	N334H	8.9573	-0.07795	27	2	8.94284	8.97175	9.78365	-0.00661	27	2	9.67631	9.89099
Delta	N	334	I	N334I	8.83214	-0.20311	25	2	8.73036	8.93392	9.53015	-0.26011	28	2	9.43131	9.62899
Delta	N	334	K	N334K	9.00002	-0.03522	44	2	8.99634	9.0037	9.52365	-0.26661	47	2	9.36307	9.68422
Delta	N	334	L	N334L	8.90937	-0.12587	46	2	8.9102	8.90854	9.54988	-0.24038	45	2	9.46243	9.63734
Delta	N	334	M	N334M	9.01548	-0.01977	30	2	8.96537	9.06558	9.75432	-0.03594	31	2	9.65388	9.85477
Delta	N	334	N	N334N	9.03525	0	36189	2	9.00711	9.06338	9.79026	0	37693	2	9.75058	9.82995
Delta	N	334	P	N334P	9.00625	-0.029	38	2	8.99086	9.02164	9.62397	-0.1663	39	2	9.62375	9.62419
Delta	N	334	Q	N334Q	9.03848	0.00323	37	2	9.03472	9.04223	9.66925	-0.12101	39	2	9.52507	9.81343
Delta	N	334	R	N334R	9.04739	0.01215	42	2	9.01145	9.08334	9.84431	0.05405	42	2	9.7981	9.89052
Delta	N	334	S	N334S	9.0696	0.03435	29	2	8.98245	9.15674	9.71605	-0.07422	29	2	9.6226	9.80949
Delta	N	334	T	N334T	9.02915	-0.0061	23	2	9.00377	9.05453	9.90523	0.11496	24	2	9.82627	9.98418
Delta	N	334	V	N334V	9.01041	-0.02484	37	2	8.95512	9.0657	9.55346	-0.23681	39	2	9.50779	9.59913
Delta	N	334	W	N334W	8.87693	-0.15832	35	2	8.87395	8.87991	9.36136	-0.42891	36	2	9.35712	9.36559
Delta	N	334	Y	N334Y	8.95354	-0.08171	36	2	8.89855	9.00853	9.4734	-0.31686	39	2	9.41648	9.53033
Delta	L	335	A	L335A	9.05714	0.02189	23	2	9.0168	9.09747	9.43595	-0.35431	25	2	9.47583	9.39608
Delta	L	335	C	L335C	8.9765	-0.05874	33	2	8.93871	9.01429	9.86713	0.07687	33	2	9.8283	9.90596
Delta	L	335	D	L335D	9.06778	0.03253	39	2	9.03383	9.10172	9.67577	-0.11449	40	2	9.43777	9.91378
Delta	L	335	E	L335E	9.05383	0.01859	47	2	8.99405	9.11361	9.84352	0.05326	49	2	9.75127	9.93577
Delta	L	335	F	L335F	8.99701	-0.03824	30	2	8.959	9.03502	9.76157	-0.02869	33	2	9.62894	9.8942
Delta	L	335	G	L335G	9.02922	-0.00603	39	2	8.99488	9.06356	9.7868	-0.00346	39	2	9.69001	9.8836
Delta	L	335	H	L335H	9.03966	0.00441	31	2	9.01346	9.06586	9.79741	0.00715	32	2	9.97046	9.62437
Delta	L	335	I	L335I	9.00119	-0.03405	36	2	9.01388	8.98851	9.8768	0.08654	37	2	9.82669	9.92692
Delta	L	335	K	L335K	9.04239	0.00715	34	2	9.01703	9.06775	9.7573	-0.03297	36	2	9.7476	9.767
Delta	L	335	L	L335L	9.03525	0	36189	2	9.00711	9.06338	9.79026	0	37693	2	9.75058	9.82995
Delta	L	335	M	L335M	9.04822	0.01298	23	2	8.99273	9.10372	9.83742	0.04716	25	2	9.99722	9.67763
Delta	L	335	N	L335N	9.07971	0.04447	41	2	9.06107	9.09836	9.87834	0.08808	42	2	9.82398	9.9327
Delta	L	335	P	L335P	9.07888	0.04363	34	2	9.05134	9.10642	9.75837	-0.03189	37	2	9.69549	9.82125
Delta	L	335	Q	L335Q	9.07102	0.03577	31	2	9.01803	9.12401	9.89622	0.10595	31	2	9.91319	9.87924
Delta	L	335	R	L335R	9.08073	0.04548	40	2	9.0503	9.11115	9.74194	-0.04833	39	2	9.68596	9.79792
Delta	L	335	S	L335S	9.07206	0.03681	26	2	9.0115	9.13262	9.7972	0.00694	26	2	9.7654	9.82901
Delta	L	335	T	L335T	9.04691	0.01166	26	2	8.99722	9.09659	9.90939	0.11912	26	2	9.85481	9.96396
Delta	L	335	V	L335V	9.00899	-0.02626	27	2	8.96206	9.05591	9.56035	-0.22992	28	2	9.5692	9.55149
Delta	L	335	W	L335W	9.01896	-0.01628	35	2	9.00931	9.02861	9.60635	-0.18391	38	2	9.68894	9.52376
Delta	L	335	Y	L335Y	9.07401	0.03876	24	2	9.04849	9.09952	9.88665	0.09639	24	2	9.80934	9.96396
Delta	C	336	A	C336A	8.48115	-0.5541	19	2	8.49876	8.46354	8.87636	-0.9139	19	2	8.90406	8.84866
Delta	C	336	C	C336C	9.03525	0	36189	2	9.00711	9.06338	9.79026	0	37693	2	9.75058	9.82995
Delta	C	336	D	C336D	8.61535	-0.4199	23	2	8.67512	8.55557	9.31975	-0.47052	23	2	9.31854	9.32096
Delta	C	336	E	C336E	8.48492	-0.55033	36	2	8.57261	8.39722	9.08888	-0.70138	36	2	9.00299	9.17478
Delta	C	336	F	C336F	8.59281	-0.44244	21	2	8.6376	8.54802	8.96985	-0.82041	22	2	9.11554	8.82416
Delta	C	336	G	C336G	8.33839	-0.69686	19	2	8.31258	8.3642	9.2987	-0.49157	19	2	9.35908	9.23831
Delta	C	336	H	C336H	8.51218	-0.52306	31	2	8.5493	8.47507	9.15847	-0.63179	30	2	9.07144	9.2455
Delta	C	336	I	C336I	8.54442	-0.49082	24	2	8.56218	8.52666	8.82083	-0.96944	25	2	8.72088	8.92078
Delta	C	336	K	C336K	8.3875	-0.64775	25	2	8.45254	8.32245	8.52755	-1.26271	27	2	8.34759	8.70752
Delta	C	336	L	C336L	8.4003	-0.63494	22	2	8.43811	8.3625	8.79174	-0.99852	23	2	8.80255	8.78094
Delta	C	336	M	C336M	8.44489	-0.59036	24	2	8.53129	8.35848	8.94636	-0.84391	25	2	8.91624	8.97647
Delta	C	336	N	C336N	8.60536	-0.42988	17	2	8.65126	8.55947	9.19687	-0.59339	19	2	9.20288	9.19086
Delta	C	336	P	C336P	8.37849	-0.65676	43	2	8.42036	8.33661	8.67915	-1.11111	46	2	8.63973	8.71857
Delta	C	336	Q	C336Q	8.44478	-0.59046	22	2	8.54048	8.34909	8.91796	-0.8723	22	2	8.82706	9.00886
Delta	C	336	R	C336R	8.31147	-0.72377	40	2	8.35638	8.26657	8.35987	-1.4304	41	2	8.34104	8.3787
Delta	C	336	S	C336S	8.56284	-0.47241	19	2	8.62404	8.50163	9.01903	-0.77123	19	2	8.88174	9.15632
Delta	C	336	T	C336T	8.59154	-0.44371	23	2	8.63872	8.54436	9.08313	-0.70713	24	2	9.03889	9.12738
Delta	C	336	V	C336V	8.59264	-0.44261	22	2	8.67499	8.51028	9	-0.79026	22	2	8.93185	9.06816
Delta	C	336	W	C336W	8.44167	-0.59358	28	2	8.50223	8.3811	8.81399	-0.97628	29	2	8.7154	8.91257
Delta	C	336	Y	C336Y	8.52389	-0.51136	21	2	8.59901	8.44877	8.82444	-0.96582	22	2	8.94106	8.70782
Delta	P	337	A	P337A	8.99705	-0.0382	31	2	8.96402	9.03007	9.69292	-0.09734	33	2	9.6182	9.76764
Delta	P	337	C	P337C	8.80421	-0.23103	36	2	8.79788	8.81055	9.45395	-0.33631	37	2	9.25553	9.65237
Delta	P	337	D	P337D	9.05213	0.01689	45	2	9.01337	9.0909	9.85632	0.06605	46	2	9.9137	9.79893
Delta	P	337	E	P337E	8.99928	-0.03597	39	2	8.93144	9.06712	9.81968	0.02941	40	2	9.78341	9.85594
Delta	P	337	F	P337F	8.6927	-0.34255	33	2	8.73171	8.65369	8.91816	-0.87211	32	2	8.67669	9.15962
Delta	P	337	G	P337G	8.84044	-0.1948	29	2	8.72543	8.95546	9.56037	-0.2299	29	2	9.57813	9.5426
Delta	P	337	H	P337H	8.89463	-0.14062	33	2	8.88257	8.90669	9.52925	-0.26102	32	2	9.46768	9.59081
Delta	P	337	I	P337I	8.62699	-0.40825	32	2	8.67065	8.58334	8.93857	-0.85169	33	2	8.94779	8.92934
Delta	P	337	K	P337K	8.98848	-0.04677	32	2	8.9472	9.02976	9.74783	-0.04243	34	2	9.74476	9.75091
Delta	P	337	L	P337L	8.84192	-0.19332	28	2	8.8189	8.86495	9.26657	-0.52369	28	2	9.15546	9.37769
Delta	P	337	M	P337M	8.92104	-0.1142	40	2	8.89712	8.94497	9.4807	-0.30956	41	2	9.49967	9.46173
Delta	P	337	N	P337N	9.04573	0.01048	19	2	9.02864	9.06282	9.6523	-0.13796	20	2	9.59535	9.70925
Delta	P	337	P	P337P	9.03525	0	36189	2	9.00711	9.06338	9.79026	0	37693	2	9.75058	9.82995
Delta	P	337	Q	P337Q	8.98973	-0.04552	31	2	8.95994	9.01952	9.62123	-0.16903	32	2	9.63372	9.60874
Delta	P	337	R	P337R	8.9327	-0.10254	32	2	8.829	9.03641	9.49574	-0.29453	32	2	9.42215	9.56933
Delta	P	337	S	P337S	9.02364	-0.01161	28	2	8.96342	9.08386	9.57011	-0.22015	29	2	9.54686	9.59337
Delta	P	337	T	P337T	8.93983	-0.09541	29	2	8.89569	8.98398	9.54708	-0.24318	30	2	9.46237	9.63179
Delta	P	337	V	P337V	8.70446	-0.33079	29	2	8.75935	8.64957	9.3122	-0.47806	31	2	9.1874	9.43701
Delta	P	337	W	P337W	8.67412	-0.36112	21	2	8.70725	8.64099	9.17259	-0.61767	22	2	9.11008	9.2351
Delta	P	337	Y	P337Y	8.8	-0.23525	33	2	8.78139	8.8186	9.39497	-0.39529	33	2	9.42869	9.36125
Delta	F	338	A	F338A	8.36785	-0.6674	21	2	8.41973	8.31598	8.03946	-1.7508	22	2	7.91636	8.16257
Delta	F	338	C	F338C	8.37618	-0.65906	39	2	8.39686	8.35551	8.3445	-1.44577	40	2	8.30343	8.38557
Delta	F	338	D	F338D	8.24873	-0.78651	42	2	8.39907	8.09839	7.81333	-1.97694	47	2	7.81161	7.81505
Delta	F	338	E	F338E	8.23462	-0.80063	40	2	8.36124	8.10799	7.8835	-1.90676	41	2	7.8894	7.8776
Delta	F	338	F	F338F	9.03525	0	36189	2	9.00711	9.06338	9.79026	0	37693	2	9.75058	9.82995
Delta	F	338	G	F338G	8.37699	-0.65826	51	2	8.45609	8.29789	7.94886	-1.8414	52	2	7.8474	8.05033
Delta	F	338	H	F338H	8.42147	-0.61377	38	2	8.45204	8.3909	8.00714	-1.78313	40	2	8.0133	8.00097
Delta	F	338	I	F338I	8.85733	-0.17792	46	2	8.85475	8.8599	9.63635	-0.15392	48	2	9.53541	9.73728
Delta	F	338	K	F338K	8.0228	-1.01244	37	2	8.22555	7.82006	7.3592	-2.43106	38	2	7.33892	7.37949
Delta	F	338	L	F338L	8.99969	-0.03556	34	2	8.98409	9.01529	9.83565	0.04538	38	2	9.6822	9.98909
Delta	F	338	M	F338M	8.98901	-0.04624	28	2	8.94433	9.03368	9.70369	-0.08658	30	2	9.6617	9.74567
Delta	F	338	N	F338N	8.2226	-0.81265	37	2	8.26512	8.18008	7.81814	-1.97212	39	2	7.66487	7.97142
Delta	F	338	P	F338P	8.37778	-0.65747	30	2	8.46816	8.28739	8.18726	-1.603	30	2	8.20694	8.16758
Delta	F	338	Q	F338Q	8.27545	-0.75979	21	2	8.37352	8.17739	7.55411	-2.23615	21	2	7.39418	7.71405
Delta	F	338	R	F338R	7.97151	-1.06373	26	2	8.10257	7.84046	7.30138	-2.48889	28	2	7.28925	7.31351
Delta	F	338	S	F338S	8.27895	-0.7563	33	2	8.39779	8.1601	7.71867	-2.0716	34	2	7.55384	7.8835
Delta	F	338	T	F338T	8.42988	-0.60537	38	2	8.44426	8.41549	8.17748	-1.61279	41	2	8.12951	8.22544
Delta	F	338	V	F338V	8.59266	-0.44259	30	2	8.64911	8.53621	8.97966	-0.8106	30	2	9.07961	8.87972
Delta	F	338	W	F338W	9.07028	0.03503	33	2	9.05816	9.0824	9.84178	0.05151	33	2	9.72283	9.96072
Delta	F	338	Y	F338Y	9.02792	-0.00733	36	2	8.97926	9.07659	9.70331	-0.08695	39	2	9.6264	9.78023
Delta	G	339	A	G339A	9.01308	-0.02216	29	2	8.91827	9.1079	9.86645	0.07619	29	2	9.86377	9.86914
Delta	G	339	C	G339C	8.78174	-0.25351	22	2	8.77361	8.78987	9.62509	-0.16518	23	2	9.59369	9.65648
Delta	G	339	D	G339D	9.09029	0.05504	33	2	9.06943	9.11115	9.89146	0.1012	33	2	9.71922	10.0637
Delta	G	339	E	G339E	9.05717	0.02193	30	2	9.04896	9.06538	9.67382	-0.11644	36	2	9.80016	9.54748
Delta	G	339	F	G339F	8.94297	-0.09228	33	2	8.90139	8.98455	9.77168	-0.01859	34	2	9.68622	9.85714
Delta	G	339	G	G339G	9.03525	0	36189	2	9.00711	9.06338	9.79026	0	37693	2	9.75058	9.82995
Delta	G	339	H	G339H	9.06222	0.02697	25	2	9.08314	9.0413	9.9469	0.15664	27	2	10.04353	9.85028
Delta	G	339	I	G339I	8.80747	-0.22777	25	2	8.82071	8.79423	9.83524	0.04498	27	2	9.85586	9.81462
Delta	G	339	K	G339K	8.94144	-0.09381	25	2	8.90855	8.97433	9.80195	0.01168	27	2	9.757	9.8469
Delta	G	339	L	G339L	8.8129	-0.22234	32	2	8.76807	8.85773	9.62676	-0.1635	34	2	9.58638	9.66714
Delta	G	339	M	G339M	8.90107	-0.13418	25	2	8.91233	8.8898	9.87607	0.08581	25	2	9.80345	9.94869
Delta	G	339	N	G339N	9.10097	0.06573	24	2	9.06258	9.13937	9.8947	0.10444	23	2	9.80806	9.98134
Delta	G	339	P	G339P	8.9371	-0.09815	23	2	8.90911	8.96509	9.70184	-0.08842	23	2	9.67913	9.72456
Delta	G	339	Q	G339Q	9.00251	-0.03274	26	2	8.97111	9.03392	9.78205	-0.00822	26	2	9.88155	9.68255
Delta	G	339	R	G339R	8.89453	-0.14072	26	2	8.8332	8.95586	9.79245	0.00219	28	2	9.69157	9.89333
Delta	G	339	S	G339S	9.05926	0.02401	19	2	9.04251	9.07601	9.74729	-0.04297	19	2	9.84221	9.65238
Delta	G	339	T	G339T	9.01932	-0.01592	39	2	8.97203	9.06662	9.6762	-0.11406	44	2	9.55232	9.80008
Delta	G	339	V	G339V	8.8728	-0.16245	31	2	8.85888	8.88671	9.58835	-0.20191	31	2	9.54504	9.63167
Delta	G	339	W	G339W	8.96107	-0.07417	27	2	8.88924	9.0329	9.78944	-0.00082	28	2	9.72044	9.85845
Delta	G	339	Y	G339Y	9.00289	-0.03236	30	2	8.9266	9.07918	9.80878	0.01851	30	2	9.90124	9.71632
Delta	E	340	A	E340A	9.02378	-0.01147	31	2	8.97767	9.06989	9.91539	0.12512	31	2	9.86826	9.96251
Delta	E	340	C	E340C	8.77658	-0.25866	26	2	8.78202	8.77115	9.24873	-0.54154	27	2	9.12369	9.37377
Delta	E	340	D	E340D	9.00575	-0.0295	31	2	9.00898	9.00252	9.99462	0.20436	34	2	9.98928	9.99997
Delta	E	340	E	E340E	9.03525	0	36189	2	9.00711	9.06338	9.79026	0	37693	2	9.75058	9.82995
Delta	E	340	F	E340F	8.59387	-0.44137	29	2	8.62385	8.5639	8.83869	-0.95157	30	2	8.86141	8.81598
Delta	E	340	G	E340G	8.86434	-0.1709	43	2	8.84433	8.88435	9.46713	-0.32313	44	2	9.35051	9.58375
Delta	E	340	H	E340H	8.86135	-0.1739	33	2	8.82204	8.90065	9.44029	-0.34998	32	2	9.27689	9.60368
Delta	E	340	I	E340I	8.8335	-0.20175	27	2	8.7623	8.9047	9.30068	-0.48958	27	2	9.29978	9.30159
Delta	E	340	K	E340K	9.00451	-0.03074	26	2	8.9779	9.03111	9.79556	0.00529	26	2	9.73656	9.85455
Delta	E	340	L	E340L	8.89672	-0.13853	21	2	8.83225	8.96119	9.58823	-0.20203	23	2	9.3539	9.82257
Delta	E	340	M	E340M	8.91167	-0.12358	31	2	8.86471	8.95863	9.50593	-0.28434	31	2	9.42841	9.58344
Delta	E	340	N	E340N	8.88073	-0.15452	23	2	8.90113	8.86033	9.71366	-0.07661	24	2	9.79024	9.63708
Delta	E	340	P	E340P	8.91683	-0.11841	35	2	8.87883	8.95484	9.59998	-0.19029	36	2	9.55831	9.64165
Delta	E	340	Q	E340Q	9.04407	0.00883	29	2	8.96831	9.11984	9.80663	0.01637	28	2	9.62349	9.98977
Delta	E	340	R	E340R	8.93982	-0.09543	20	2	8.90709	8.97254	9.55033	-0.23994	20	2	9.44129	9.65936
Delta	E	340	S	E340S	8.9916	-0.04364	23	2	8.93564	9.04757	9.71502	-0.07525	25	2	9.64674	9.78329
Delta	E	340	T	E340T	8.95703	-0.07822	26	2	8.91805	8.99601	9.83776	0.0475	26	2	9.7628	9.91273
Delta	E	340	V	E340V	8.85952	-0.17572	23	2	8.80684	8.91221	9.56324	-0.22703	23	2	9.47831	9.64817
Delta	E	340	W	E340W	8.65265	-0.38259	37	2	8.68577	8.61953	8.86071	-0.92955	38	2	8.84583	8.87559
Delta	E	340	Y	E340Y	8.66763	-0.36761	35	2	8.68531	8.64996	8.93762	-0.85264	35	2	8.77409	9.10116
Delta	V	341	A	V341A	8.48625	-0.549	21	2	8.57641	8.39608	8.37889	-1.41137	22	2	8.10298	8.65481
Delta	V	341	C	V341C	8.34348	-0.69176	36	2	8.4326	8.25436	8.40132	-1.38894	36	2	8.30621	8.49644
Delta	V	341	D	V341D	8.17866	-0.85658	34	2	8.30855	8.04877	8.15052	-1.63975	37	2	8.19535	8.10569
Delta	V	341	E	V341E	8.3085	-0.72674	25	2	8.37889	8.23812	7.98141	-1.80885	25	2	8.01678	7.94605
Delta	V	341	F	V341F	8.48887	-0.54637	24	2	8.58301	8.39474	9.29579	-0.49447	24	2	9.30984	9.28174
Delta	V	341	G	V341G	8.16485	-0.8704	40	2	8.29343	8.03626	7.94176	-1.8485	41	2	7.83261	8.05092
Delta	V	341	H	V341H	8.35446	-0.68079	27	2	8.42016	8.28876	8.00991	-1.78035	29	2	8.03416	7.98566
Delta	V	341	I	V341I	9.01223	-0.02302	24	2	8.98718	9.03728	9.85311	0.06285	24	2	9.8056	9.90062
Delta	V	341	K	V341K	8.05376	-0.98148	23	2	8.24007	7.86746	7.52925	-2.26101	24	2	7.52736	7.53115
Delta	V	341	L	V341L	8.82715	-0.2081	32	2	8.7435	8.91079	9.66724	-0.12303	32	2	9.7095	9.62497
Delta	V	341	M	V341M	8.61678	-0.41847	40	2	8.62018	8.61337	9.24308	-0.54718	41	2	9.16251	9.32365
Delta	V	341	N	V341N	8.19997	-0.83527	33	2	8.36323	8.03672	7.9239	-1.86636	36	2	7.88788	7.95992
Delta	V	341	P	V341P	8.30523	-0.73002	33	2	8.37584	8.23462	8.22579	-1.56448	35	2	8.2681	8.18347
Delta	V	341	Q	V341Q	8.43814	-0.59711	28	2	8.42984	8.44643	7.94695	-1.84331	30	2	8.04757	7.84633
Delta	V	341	R	V341R	8.03345	-1.0018	35	2	8.16881	7.89809	7.58409	-2.20617	35	2	7.48023	7.68795
Delta	V	341	S	V341S	8.42092	-0.61432	33	2	8.39654	8.44531	8.138	-1.65227	33	2	8.25184	8.02415
Delta	V	341	T	V341T	8.7743	-0.26094	18	2	8.73575	8.81286	9.22823	-0.56203	18	2	9.12055	9.33592
Delta	V	341	V	V341V	9.03525	0	36189	2	9.00711	9.06338	9.79026	0	37693	2	9.75058	9.82995
Delta	V	341	W	V341W	8.5657	-0.46954	30	2	8.60724	8.52417	9.22663	-0.56364	32	2	9.28077	9.17248
Delta	V	341	Y	V341Y	8.43103	-0.60422	30	2	8.49519	8.36687	9.13885	-0.65141	31	2	9.06168	9.21603
Delta	F	342	A	F342A	8.27503	-0.76022	42	2	8.3181	8.23196	7.9892	-1.80107	43	2	7.90627	8.07212
Delta	F	342	C	F342C	8.19373	-0.84151	44	2	8.3668	8.02066	7.82446	-1.96581	46	2	7.80319	7.84572
Delta	F	342	D	F342D	7.85261	-1.18264	37	2	7.99626	7.70896	7.34398	-2.44629	40	2	7.47874	7.20921
Delta	F	342	E	F342E	8.00183	-1.03341	43	2	8.11096	7.8927	7.43169	-2.35857	44	2	7.39001	7.47337
Delta	F	342	F	F342F	9.03525	0	36189	2	9.00711	9.06338	9.79026	0	37693	2	9.75058	9.82995
Delta	F	342	G	F342G	7.96213	-1.07311	27	2	8.09445	7.82982	7.48653	-2.30373	27	2	7.56999	7.40307
Delta	F	342	H	F342H	8.00237	-1.03287	32	2	8.07715	7.9276	7.71719	-2.07308	34	2	7.75371	7.68067
Delta	F	342	I	F342I	8.97458	-0.06067	48	2	8.94189	9.00726	9.62236	-0.1679	51	2	9.62213	9.6226
Delta	F	342	K	F342K	8.07762	-0.95763	35	2	8.16927	7.98597	7.4992	-2.29107	38	2	7.43199	7.56641
Delta	F	342	L	F342L	8.83863	-0.19661	45	2	8.84074	8.83653	9.38673	-0.40353	45	2	9.29109	9.48237
Delta	F	342	M	F342M	8.74188	-0.29337	41	2	8.76741	8.71634	9.28752	-0.50274	43	2	9.3221	9.25295
Delta	F	342	N	F342N	7.81492	-1.22033	24	2	8.0901	7.53974	7.38449	-2.40578	25	2	7.37278	7.3962
Delta	F	342	P	F342P	7.76043	-1.27481	32	2	7.9992	7.52166	7.23574	-2.55452	33	2	7.22986	7.24162
Delta	F	342	Q	F342Q	8.18989	-0.84536	29	2	8.33587	8.04391	7.68812	-2.10215	31	2	7.51767	7.85856
Delta	F	342	R	F342R	8.04603	-0.98921	31	2	8.16083	7.93123	7.43235	-2.35792	33	2	7.21746	7.64724
Delta	F	342	S	F342S	8.06777	-0.96747	45	2	8.21207	7.92348	7.43587	-2.35439	47	2	7.32709	7.54465
Delta	F	342	T	F342T	8.40457	-0.63068	37	2	8.43776	8.37137	8.17697	-1.6133	38	2	8.07038	8.28355
Delta	F	342	V	F342V	8.84607	-0.18917	34	2	8.81593	8.87621	9.29775	-0.49251	35	2	9.32433	9.27117
Delta	F	342	W	F342W	8.49832	-0.53692	27	2	8.52413	8.47251	8.46007	-1.33019	29	2	8.5566	8.36354
Delta	F	342	Y	F342Y	8.43098	-0.60427	38	2	8.46076	8.40121	8.09998	-1.69029	41	2	8.05735	8.1426
Delta	N	343	A	N343A	8.87646	-0.15879	24	2	8.87344	8.87948	8.78397	-1.0063	27	2	9.02372	8.54422
Delta	N	343	C	N343C	8.48686	-0.54839	24	2	8.51086	8.46285	8.57388	-1.21638	24	2	8.72726	8.42051
Delta	N	343	D	N343D	8.80359	-0.23165	27	2	8.81506	8.79213	9.23139	-0.55887	28	2	9.28099	9.1818
Delta	N	343	E	N343E	8.87252	-0.16273	17	2	8.85825	8.88678	9.46159	-0.32867	19	2	9.40906	9.51413
Delta	N	343	F	N343F	8.77375	-0.2615	32	2	8.76977	8.77772	9.11544	-0.67483	33	2	9.13883	9.09205
Delta	N	343	G	N343G	8.95298	-0.08227	25	2	8.93112	8.97484	9.39805	-0.39221	26	2	9.33799	9.45811
Delta	N	343	H	N343H	8.8728	-0.16244	19	2	8.80958	8.93602	9.36701	-0.42326	19	2	9.36967	9.36435
Delta	N	343	I	N343I	8.44215	-0.5931	27	2	8.42994	8.45436	7.54307	-2.24719	28	2	7.34361	7.74254
Delta	N	343	K	N343K	8.85816	-0.17709	22	2	8.88923	8.82709	9.27607	-0.51419	23	2	9.32645	9.22569
Delta	N	343	L	N343L	8.66586	-0.36938	33	2	8.67566	8.65606	8.80195	-0.98832	35	2	8.83321	8.77068
Delta	N	343	M	N343M	8.72796	-0.30729	27	2	8.73871	8.71721	8.84051	-0.94975	28	2	8.73598	8.94504
Delta	N	343	N	N343N	9.03525	0	36189	2	9.00711	9.06338	9.79026	0	37693	2	9.75058	9.82995
Delta	N	343	P	N343P	8.16489	-0.87035	22	2	8.31203	8.01775	6.98181	-2.80845	25	2	6.82556	7.13807
Delta	N	343	Q	N343Q	8.91114	-0.12411	30	2	8.8959	8.92637	9.23086	-0.55941	33	2	9.14588	9.31583
Delta	N	343	R	N343R	8.84908	-0.18617	28	2	8.83671	8.86145	9.06569	-0.72457	28	2	8.91419	9.2172
Delta	N	343	S	N343S	8.90687	-0.12837	27	2	8.91087	8.90288	9.13867	-0.65159	33	2	8.9623	9.31504
Delta	N	343	T	N343T	8.8415	-0.19374	30	2	8.81232	8.87069	9.2349	-0.55537	33	2	9.07855	9.39124
Delta	N	343	V	N343V	8.51837	-0.51688	29	2	8.56348	8.47326	7.78133	-2.00893	30	2	7.83602	7.72664
Delta	N	343	W	N343W	8.70818	-0.32707	28	2	8.7493	8.66705	8.74289	-1.04737	30	2	8.74197	8.74382
Delta	N	343	Y	N343Y	8.86947	-0.16578	26	2	8.85202	8.88691	9.11067	-0.6796	27	2	9.12448	9.09686
Delta	A	344	A	A344A	9.03525	0	36189	2	9.00711	9.06338	9.79026	0	37693	2	9.75058	9.82995
Delta	A	344	C	A344C	8.74699	-0.28826	17	2	8.77655	8.71742	9.14914	-0.64113	17	2	9.24864	9.04963
Delta	A	344	D	A344D	8.77175	-0.2635	29	2	8.75092	8.79257	9.21428	-0.57598	32	2	9.20204	9.22653
Delta	A	344	E	A344E	8.8	-0.23525	22	2	8.74499	8.85501	9.41791	-0.37236	24	2	9.18275	9.65307
Delta	A	344	F	A344F	8.38422	-0.65103	29	2	8.47756	8.29087	8.03428	-1.75599	31	2	7.9368	8.13175
Delta	A	344	G	A344G	8.83113	-0.20412	39	2	8.80635	8.85591	9.22531	-0.56495	40	2	9.11926	9.33136
Delta	A	344	H	A344H	8.71462	-0.32063	29	2	8.74104	8.6882	8.9636	-0.82666	31	2	8.87504	9.05217
Delta	A	344	I	A344I	8.74565	-0.28959	31	2	8.77171	8.71959	9.39267	-0.3976	34	2	9.27959	9.50574
Delta	A	344	K	A344K	8.94776	-0.08749	29	2	8.91823	8.97728	9.4413	-0.34897	34	2	9.44588	9.43671
Delta	A	344	L	A344L	8.5671	-0.46814	23	2	8.59817	8.53603	8.82578	-0.96448	24	2	8.73619	8.91538
Delta	A	344	M	A344M	8.73604	-0.29921	38	2	8.74474	8.72733	9.11983	-0.67043	40	2	9.0467	9.19297
Delta	A	344	N	A344N	8.92861	-0.10664	22	2	8.89911	8.95811	9.31072	-0.47955	22	2	9.40299	9.21845
Delta	A	344	P	A344P	8.60585	-0.4294	24	2	8.64532	8.56638	8.13225	-1.65802	27	2	8.21667	8.04783
Delta	A	344	Q	A344Q	8.95795	-0.0773	33	2	8.89969	9.01621	9.59254	-0.19772	37	2	9.52696	9.65813
Delta	A	344	R	A344R	8.86601	-0.16923	24	2	8.78155	8.95047	9.28299	-0.50728	28	2	8.97656	9.58941
Delta	A	344	S	A344S	8.97592	-0.05933	30	2	8.9521	8.99974	9.58883	-0.20143	31	2	9.46754	9.71012
Delta	A	344	T	A344T	8.77314	-0.2621	26	2	8.79768	8.74861	9.31609	-0.47417	28	2	9.31004	9.32215
Delta	A	344	V	A344V	8.73298	-0.30227	40	2	8.72784	8.73811	9.18879	-0.60148	39	2	9.00435	9.37322
Delta	A	344	W	A344W	8.38809	-0.64716	32	2	8.43958	8.3366	7.61015	-2.18012	32	2	7.66859	7.55171
Delta	A	344	Y	A344Y	8.48249	-0.55276	36	2	8.49422	8.47076	8.25327	-1.53699	36	2	8.18935	8.31719
Delta	T	345	A	T345A	8.91264	-0.1226	22	2	8.87926	8.94603	9.40216	-0.3881	25	2	9.34378	9.46054
Delta	T	345	C	T345C	8.52165	-0.5136	14	2	8.56058	8.48271	8.44892	-1.34135	14	2	8.57906	8.31878
Delta	T	345	D	T345D	8.87591	-0.15933	15	2	8.82479	8.92703	9.45423	-0.33603	15	2	9.34443	9.56403
Delta	T	345	E	T345E	8.86474	-0.17051	11	2	8.85729	8.87219	8.69439	-1.09587	12	2	9.46173	7.92705
Delta	T	345	F	T345F	8.72099	-0.31426	14	2	8.71982	8.72215	8.69239	-1.09787	13	2	8.62114	8.76364
Delta	T	345	G	T345G	8.81598	-0.21926	18	2	8.81156	8.8204	9.07558	-0.71469	19	2	9.13482	9.01633
Delta	T	345	H	T345H	8.90538	-0.12987	17	2	8.84432	8.96644	9.09335	-0.69691	19	2	9.15442	9.03228
Delta	T	345	I	T345I	8.83268	-0.20256	11	2	8.79699	8.86838	9.09584	-0.69442	11	2	8.96615	9.22554
Delta	T	345	K	T345K	9.0007	-0.03455	9	2	8.91369	9.08771	9.62963	-0.16063	9	2	9.52854	9.73073
Delta	T	345	L	T345L	8.91326	-0.12199	10	2	8.85861	8.9679	9.3424	-0.44786	10	2	9.04833	9.63647
Delta	T	345	M	T345M	8.79041	-0.24484	14	2	8.77452	8.80629	9.17794	-0.61232	15	2	9.26223	9.09365
Delta	T	345	N	T345N	8.8798	-0.15544	12	2	8.87485	8.88475	9.57625	-0.21402	12	2	9.29261	9.85989
Delta	T	345	P	T345P	8.93338	-0.10187	14	2	8.95187	8.91488	9.57288	-0.21739	15	2	9.47224	9.67351
Delta	T	345	Q	T345Q	8.8993	-0.13595	15	2	8.82421	8.97439	9.39382	-0.39644	17	2	9.33119	9.45645
Delta	T	345	R	T345R	9.02426	-0.01099	11	2	8.88863	9.15988	9.35718	-0.43309	11	2	9.4135	9.30085
Delta	T	345	S	T345S	9.01538	-0.01986	14	2	8.97114	9.05963	9.5889	-0.20136	14	2	9.59544	9.58236
Delta	T	345	T	T345T	9.03525	0	36189	2	9.00711	9.06338	9.79026	0	37693	2	9.75058	9.82995
Delta	T	345	V	T345V	8.83946	-0.19578	14	2	8.77461	8.90432	8.90346	-0.8868	15	2	8.44125	9.36567
Delta	T	345	W	T345W	8.62355	-0.41169	14	2	8.67855	8.56855	8.7217	-1.06856	17	2	8.57589	8.86751
Delta	T	345	Y	T345Y	8.69987	-0.33538	20	2	8.7427	8.65703	8.72813	-1.06214	22	2	8.55871	8.89754
Delta	R	346	A	R346A	9.08918	0.05393	31	2	9.05794	9.12041	9.96287	0.17261	31	2	9.957	9.96874
Delta	R	346	C	R346C	8.9661	-0.06915	31	2	8.9447	8.9875	9.77277	-0.01749	33	2	9.60797	9.93758
Delta	R	346	D	R346D	9.07506	0.03981	25	2	9.06977	9.08034	9.8366	0.04634	24	2	9.91693	9.75627
Delta	R	346	E	R346E	9.10101	0.06577	23	2	9.0965	9.10553	9.75996	-0.0303	22	2	9.97988	9.54005
Delta	R	346	F	R346F	9.03458	-0.00067	32	2	9.02031	9.04885	9.79322	0.00295	33	2	9.6554	9.93104
Delta	R	346	G	R346G	9.00249	-0.03275	32	2	8.99168	9.01331	9.66367	-0.12659	32	2	9.61767	9.70968
Delta	R	346	H	R346H	9.10934	0.07409	33	2	9.10203	9.11665	10.05169	0.26143	34	2	9.99291	10.11047
Delta	R	346	I	R346I	9.10003	0.06478	36	2	9.06938	9.13067	9.75356	-0.0367	38	2	9.65616	9.85097
Delta	R	346	K	R346K	9.10362	0.06838	35	2	9.07368	9.13356	9.86649	0.07623	37	2	9.94166	9.79132
Delta	R	346	L	R346L	8.99881	-0.03644	28	2	8.93397	9.06365	9.70781	-0.08246	29	2	9.66739	9.74822
Delta	R	346	M	R346M	9.05478	0.01954	29	2	8.9777	9.13187	9.84905	0.05879	29	2	9.77002	9.92809
Delta	R	346	N	R346N	9.13637	0.10113	9	2	9.09748	9.17527	9.74522	-0.04505	10	2	10.04121	9.44923
Delta	R	346	P	R346P	8.82037	-0.21488	29	2	8.79097	8.84976	9.11768	-0.67258	32	2	8.91448	9.32088
Delta	R	346	Q	R346Q	9.10252	0.06727	28	2	9.05465	9.15039	10.09315	0.30288	31	2	10.07282	10.11347
Delta	R	346	R	R346R	9.03525	0	36189	2	9.00711	9.06338	9.79026	0	37693	2	9.75058	9.82995
Delta	R	346	S	R346S	9.14822	0.11298	24	2	9.15641	9.14003	9.89055	0.10029	27	2	9.90227	9.87883
Delta	R	346	T	R346T	9.15349	0.11824	38	2	9.12581	9.18117	9.924	0.13374	42	2	10.02586	9.82215
Delta	R	346	V	R346V	9.0911	0.05585	29	2	9.06441	9.11779	9.84608	0.05581	30	2	9.82301	9.86914
Delta	R	346	W	R346W	9.04808	0.01283	40	2	9.0545	9.04165	9.70748	-0.08278	44	2	9.6537	9.76127
Delta	R	346	Y	R346Y	9.03826	0.00301	44	2	9.0273	9.04921	9.86166	0.07139	44	2	9.71356	10.00975
Delta	F	347	A	F347A	8.40645	-0.62879	45	2	8.41241	8.4005	8.09449	-1.69577	45	2	8.09398	8.095
Delta	F	347	C	F347C	8.18853	-0.84672	26	2	8.35724	8.01981	7.7631	-2.02716	27	2	7.67758	7.84863
Delta	F	347	D	F347D	6.56115	-2.4741	39	2	6.99892	6.12338	7.12826	-2.662	43	2	7.09456	7.16196
Delta	F	347	E	F347E	7.90941	-1.12583	30	2	8.02012	7.79871	7.40576	-2.3845	33	2	7.31653	7.495
Delta	F	347	F	F347F	9.03525	0	36189	2	9.00711	9.06338	9.79026	0	37693	2	9.75058	9.82995
Delta	F	347	G	F347G	8.36359	-0.67166	36	2	8.37084	8.35634	8.13517	-1.65509	41	2	8.10086	8.16949
Delta	F	347	H	F347H	8.22308	-0.81216	8	2	8.39714	8.04903	7.71538	-2.07488	8	2	7.68245	7.74832
Delta	F	347	I	F347I	8.35556	-0.67969	33	2	8.38296	8.32816	8.28642	-1.50385	36	2	8.29136	8.28147
Delta	F	347	K	F347K	6.94027	-2.09498	45	2	7.43907	6.44147	6.97231	-2.81795	48	2	6.80088	7.14374
Delta	F	347	L	F347L	8.26121	-0.77404	31	2	8.33244	8.18998	8.0597	-1.73056	34	2	7.93738	8.18202
Delta	F	347	M	F347M	8.80173	-0.23351	33	2	8.78949	8.81397	9.20498	-0.58528	34	2	9.2055	9.20446
Delta	F	347	N	F347N	6.25934	-2.7759	38	2	6.37534	6.14335	7.29762	-2.49264	40	2	7.2963	7.29894
Delta	F	347	P	F347P	8.50595	-0.52929	36	2	8.54196	8.46994	8.06122	-1.72905	36	2	8.0205	8.10193
Delta	F	347	Q	F347Q	8.3128	-0.72245	40	2	8.44032	8.18528	7.49511	-2.29516	40	2	7.48998	7.50023
Delta	F	347	R	F347R	7.7085	-1.32675	34	2	7.80079	7.61621	6.84514	-2.94512	37	2	6.69889	6.9914
Delta	F	347	S	F347S	8.37754	-0.6577	40	2	8.47965	8.27544	7.96765	-1.82262	40	2	7.95321	7.98209
Delta	F	347	T	F347T	8.19206	-0.84318	38	2	8.34459	8.03954	7.78314	-2.00712	40	2	7.92886	7.63742
Delta	F	347	V	F347V	8.52793	-0.50731	33	2	8.59757	8.45829	8.71139	-1.07888	36	2	8.77276	8.65001
Delta	F	347	W	F347W	9.13679	0.10154	41	2	9.04874	9.22484	9.83955	0.04928	42	2	9.72221	9.95688
Delta	F	347	Y	F347Y	8.87146	-0.16378	30	2	8.85714	8.88578	9.09231	-0.69795	30	2	9.0865	9.09812
Delta	A	348	A	A348A	9.03525	0	36189	2	9.00711	9.06338	9.79026	0	37693	2	9.75058	9.82995
Delta	A	348	C	A348C	8.81331	-0.22194	33	2	8.82523	8.80139	9.54629	-0.24397	34	2	9.53737	9.55522
Delta	A	348	D	A348D	8.97551	-0.05973	36	2	8.95378	8.99725	9.63351	-0.15675	37	2	9.52355	9.74347
Delta	A	348	E	A348E	9.00916	-0.02608	31	2	8.95467	9.06366	9.75785	-0.03241	33	2	9.61055	9.90516
Delta	A	348	F	A348F	8.90357	-0.13167	33	2	8.85378	8.95336	9.63366	-0.15661	34	2	9.58798	9.67933
Delta	A	348	G	A348G	9.08679	0.05154	30	2	9.05219	9.12139	9.72207	-0.0682	32	2	9.66064	9.78349
Delta	A	348	H	A348H	9.0292	-0.00605	19	2	9.08303	8.97537	9.75384	-0.03642	22	2	9.82603	9.68166
Delta	A	348	I	A348I	8.3076	-0.72765	32	2	8.42339	8.1918	7.98092	-1.80935	35	2	7.96026	8.00157
Delta	A	348	K	A348K	8.92443	-0.11082	36	2	8.86857	8.98028	9.51643	-0.27384	37	2	9.5245	9.50836
Delta	A	348	L	A348L	8.58861	-0.44664	45	2	8.62108	8.55613	8.69563	-1.09463	46	2	8.71595	8.67532
Delta	A	348	M	A348M	8.81446	-0.22078	25	2	8.79388	8.83504	9.52092	-0.26934	27	2	9.42723	9.61461
Delta	A	348	N	A348N	9.03393	-0.00132	28	2	8.99416	9.07369	9.89729	0.10703	30	2	9.70799	10.0866
Delta	A	348	P	A348P	9.01009	-0.02516	29	2	8.94741	9.07276	9.90427	0.11401	29	2	9.87002	9.93852
Delta	A	348	Q	A348Q	8.9455	-0.08975	36	2	8.90841	8.98258	9.74502	-0.04525	38	2	9.70102	9.78901
Delta	A	348	R	A348R	8.81764	-0.2176	30	2	8.80861	8.82668	9.50447	-0.28579	31	2	9.49011	9.51882
Delta	A	348	S	A348S	9.10518	0.06993	34	2	9.07879	9.13157	9.95784	0.16758	34	2	9.9895	9.92618
Delta	A	348	T	A348T	8.90529	-0.12995	32	2	8.86056	8.95002	9.43387	-0.3564	35	2	9.3496	9.51813
Delta	A	348	V	A348V	8.80809	-0.22715	32	2	8.79109	8.8251	9.49911	-0.29116	33	2	9.4225	9.57571
Delta	A	348	W	A348W	8.73391	-0.30134	33	2	8.74725	8.72057	9.22926	-0.561	34	2	9.20609	9.25243
Delta	A	348	Y	A348Y	8.91895	-0.1163	2	2	8.92633	8.91157	9.78239	-0.00787	2	2	10.01782	9.54697
Delta	S	349	A	S349A	8.76736	-0.26789	38	2	8.74728	8.78744	9.46376	-0.32651	39	2	9.35366	9.57385
Delta	S	349	C	S349C	8.86799	-0.16726	38	2	8.8885	8.84747	9.33002	-0.46024	42	2	9.34365	9.3164
Delta	S	349	D	S349D	8.61208	-0.42317	50	2	8.6533	8.57085	9.65152	-0.13874	54	2	9.57664	9.7264
Delta	S	349	E	S349E	8.38443	-0.65082	49	2	8.46416	8.30469	9.60724	-0.18302	51	2	9.56633	9.64815
Delta	S	349	F	S349F	6.41557	-2.61967	28	2	6.76244	6.0687	6.77342	-3.01685	30	2	6.7841	6.76273
Delta	S	349	G	S349G	8.63628	-0.39897	29	2	8.6501	8.62245	8.55424	-1.23603	30	2	8.38109	8.72738
Delta	S	349	H	S349H	8.63988	-0.39536	24	2	8.63766	8.6421	9.28577	-0.50449	24	2	9.2852	9.28634
Delta	S	349	I	S349I	5.66335	-3.37189	31	2	5.94559	5.38111	6.55953	-3.23073	32	2	6.47977	6.63929
Delta	S	349	K	S349K	8.20472	-0.83052	26	2	8.29991	8.10954	7.51431	-2.27595	28	2	7.45473	7.5739
Delta	S	349	L	S349L	7.18051	-1.85474	29	2	7.64238	6.71863	6.97294	-2.81732	33	2	6.80201	7.14387
Delta	S	349	M	S349M	8.39187	-0.64337	41	2	8.38105	8.4027	8.10748	-1.68278	43	2	8.18135	8.03362
Delta	S	349	N	S349N	8.6742	-0.36105	36	2	8.70482	8.64358	9.57244	-0.21782	40	2	9.48014	9.66474
Delta	S	349	P	S349P	8.68173	-0.35351	21	2	8.71156	8.65191	9.81828	0.02802	22	2	9.82708	9.80948
Delta	S	349	Q	S349Q	8.50224	-0.53301	34	2	8.54505	8.45943	9.21842	-0.57184	34	2	9.17609	9.26076
Delta	S	349	R	S349R	7.99247	-1.04278	54	2	8.18711	7.79783	7.23428	-2.55599	58	2	7.33118	7.13737
Delta	S	349	S	S349S	9.03525	0	36189	2	9.00711	9.06338	9.79026	0	37693	2	9.75058	9.82995
Delta	S	349	T	S349T	8.36193	-0.67331	39	2	8.34498	8.37888	8.30556	-1.4847	40	2	8.17445	8.43667
Delta	S	349	V	S349V	7.1791	-1.85614	32	2	7.59396	6.76425	6.7505	-3.03976	33	2	6.71512	6.78588
Delta	S	349	W	S349W	6.5044	-2.53084	26	2	7.07355	5.93526	6.70857	-3.08169	29	2	6.7407	6.67644
Delta	S	349	Y	S349Y	6.71929	-2.31596	29	2	7.00506	6.43352	6.89097	-2.89929	31	2	6.8432	6.93874
Delta	V	350	A	V350A	8.70674	-0.3285	25	2	8.70967	8.70382	9.19519	-0.59507	25	2	9.178	9.21238
Delta	V	350	C	V350C	8.5071	-0.52815	24	2	8.53084	8.48336	8.55538	-1.23488	26	2	8.52236	8.58841
Delta	V	350	D	V350D	5.20748	-3.82777	26	2	5.28963	5.12532	6.91503	-2.87523	27	2	6.81844	7.01163
Delta	V	350	E	V350E	5.26106	-3.77419	31	2	5.36593	5.15618	6.88193	-2.90834	34	2	6.88286	6.88099
Delta	V	350	F	V350F	5.49194	-3.54331	42	2	5.65333	5.33055	6.66332	-3.12695	48	2	6.60937	6.71727
Delta	V	350	G	V350G	6.40566	-2.62958	27	2	6.73109	6.08023	6.98376	-2.8065	31	2	7.03457	6.93296
Delta	V	350	H	V350H	5.2186	-3.81665	35	2	5.35636	5.08083	6.84041	-2.94986	38	2	6.80636	6.87446
Delta	V	350	I	V350I	8.78814	-0.2471	33	2	8.77628	8.8	9.13124	-0.65902	35	2	9.07626	9.18622
Delta	V	350	K	V350K	5.32302	-3.71223	30	2	5.54744	5.09859	6.96218	-2.82809	34	2	6.82323	7.10113
Delta	V	350	L	V350L	7.03064	-2.00461	20	2	7.19544	6.86584	6.99854	-2.79172	22	2	7.03543	6.96165
Delta	V	350	M	V350M	5.67958	-3.35567	25	2	5.87303	5.48614	6.65201	-3.13826	27	2	6.6249	6.67912
Delta	V	350	N	V350N	6.17096	-2.86428	23	2	6.58919	5.75274	7.01	-2.78027	25	2	6.95904	7.06095
Delta	V	350	P	V350P	8.68112	-0.35413	37	2	8.71701	8.64523	9.65762	-0.13264	37	2	9.68119	9.63406
Delta	V	350	Q	V350Q	5.31692	-3.71832	31	2	5.41262	5.22123	7.1191	-2.67116	34	2	7.28235	6.95585
Delta	V	350	R	V350R	5.27546	-3.75979	30	2	5.41836	5.13256	6.773	-3.01726	31	2	6.63599	6.91001
Delta	V	350	S	V350S	8.29436	-0.74089	36	2	8.30992	8.2788	7.80912	-1.98114	38	2	7.68996	7.92829
Delta	V	350	T	V350T	8.43361	-0.60164	33	2	8.52095	8.34627	7.94692	-1.84335	32	2	7.88602	8.00781
Delta	V	350	V	V350V	9.03525	0	36189	2	9.00711	9.06338	9.79026	0	37693	2	9.75058	9.82995
Delta	V	350	W	V350W	5.33669	-3.69855	23	2	5.54053	5.13286	6.54782	-3.24244	24	2	6.61844	6.47721
Delta	V	350	Y	V350Y	5.61714	-3.4181	26	2	6.02624	5.20804	6.73883	-3.05144	30	2	6.72267	6.75498
Delta	Y	351	A	Y351A	8.43937	-0.59588	32	2	8.47406	8.40468	7.79982	-1.99045	32	2	7.79006	7.80957
Delta	Y	351	C	Y351C	8.59472	-0.44053	28	2	8.62185	8.56758	8.06861	-1.72165	33	2	7.87912	8.2581
Delta	Y	351	D	Y351D	7.7912	-1.24405	24	2	7.88737	7.69502	7.57654	-2.21372	24	2	7.72292	7.43016
Delta	Y	351	E	Y351E	8.06107	-0.97418	24	2	8.12396	7.99818	8.78129	-1.00897	25	2	8.65618	8.90641
Delta	Y	351	F	Y351F	9.05923	0.02398	36	2	9.01079	9.10766	9.64007	-0.1502	35	2	9.49466	9.78548
Delta	Y	351	G	Y351G	5.81315	-3.22209	28	2	5.95925	5.66706	6.69433	-3.09594	33	2	6.76097	6.62769
Delta	Y	351	H	Y351H	8.73359	-0.30165	34	2	8.76338	8.7038	9.46955	-0.32072	36	2	9.33615	9.60294
Delta	Y	351	I	Y351I	8.23875	-0.79649	21	2	8.30043	8.17708	7.49342	-2.29685	21	2	7.38106	7.60577
Delta	Y	351	K	Y351K	5.44677	-3.58847	17	2	5.48254	5.411	6.88973	-2.90053	18	2	6.68561	7.09385
Delta	Y	351	L	Y351L	8.28701	-0.74823	32	2	8.34931	8.22471	7.53935	-2.25091	33	2	7.58789	7.49081
Delta	Y	351	M	Y351M	8.58305	-0.4522	26	2	8.6135	8.55259	8.27939	-1.51087	26	2	8.23137	8.32741
Delta	Y	351	N	Y351N	8.78016	-0.25509	26	2	8.75382	8.8065	8.73084	-1.05942	27	2	8.9756	8.48608
Delta	Y	351	P	Y351P	8.11855	-0.9167	39	2	8.26643	7.97067	7.7188	-2.07146	40	2	7.67278	7.76482
Delta	Y	351	Q	Y351Q	8.30392	-0.73133	32	2	8.34298	8.26486	8.33591	-1.45435	34	2	8.44399	8.22783
Delta	Y	351	R	Y351R	5.44713	-3.58811	35	2	5.64062	5.25365	6.87073	-2.91954	38	2	6.73914	7.00231
Delta	Y	351	S	Y351S	8.49573	-0.53952	25	2	8.5711	8.42036	7.95528	-1.83498	25	2	7.94245	7.96811
Delta	Y	351	T	Y351T	8.47258	-0.56267	33	2	8.51453	8.43063	7.93975	-1.85051	34	2	8.01626	7.86325
Delta	Y	351	V	Y351V	8.80901	-0.22624	29	2	8.78843	8.8296	8.88117	-0.90909	32	2	8.85971	8.90263
Delta	Y	351	W	Y351W	8.84786	-0.18739	28	2	8.79247	8.90325	9.49433	-0.29594	30	2	9.42006	9.5686
Delta	Y	351	Y	Y351Y	9.03525	0	36189	2	9.00711	9.06338	9.79026	0	37693	2	9.75058	9.82995
Delta	A	352	A	A352A	9.03525	0	36189	2	9.00711	9.06338	9.79026	0	37693	2	9.75058	9.82995
Delta	A	352	C	A352C	8.94969	-0.08556	38	2	8.93281	8.96656	9.70239	-0.08787	40	2	9.71831	9.68647
Delta	A	352	D	A352D	9.12815	0.09291	47	2	9.08285	9.17346	9.80956	0.0193	48	2	9.69637	9.92276
Delta	A	352	E	A352E	9.00773	-0.02752	31	2	8.98474	9.03072	9.92783	0.13757	35	2	9.934	9.92166
Delta	A	352	F	A352F	8.92865	-0.10659	42	2	8.88838	8.96893	9.34476	-0.4455	43	2	9.23717	9.45235
Delta	A	352	G	A352G	8.92597	-0.10928	53	2	8.89268	8.95926	9.55171	-0.23856	53	2	9.4613	9.64211
Delta	A	352	H	A352H	8.98842	-0.04683	35	2	8.95799	9.01885	9.53384	-0.25642	36	2	9.49652	9.57116
Delta	A	352	I	A352I	8.64578	-0.38946	36	2	8.59901	8.69256	8.4836	-1.30666	39	2	8.58281	8.3844
Delta	A	352	K	A352K	8.8866	-0.14864	30	2	8.81634	8.95686	9.14683	-0.64343	31	2	9.05855	9.23511
Delta	A	352	L	A352L	8.79166	-0.24359	44	2	8.77254	8.81078	9.30071	-0.48956	47	2	9.21967	9.38175
Delta	A	352	M	A352M	8.82645	-0.20879	40	2	8.77612	8.87679	9.47822	-0.31205	46	2	9.48991	9.46653
Delta	A	352	N	A352N	8.98212	-0.05313	27	2	8.87199	9.09225	8.75826	-1.032	28	2	8.72074	8.79578
Delta	A	352	P	A352P	5.53401	-3.50123	28	2	5.67749	5.39053	6.79794	-2.99232	29	2	6.72973	6.86616
Delta	A	352	Q	A352Q	9.06001	0.02476	31	2	9.08757	9.03245	9.85186	0.06159	32	2	9.81788	9.88583
Delta	A	352	R	A352R	8.69412	-0.34112	29	2	8.62256	8.76568	8.86091	-0.92935	30	2	8.76297	8.95885
Delta	A	352	S	A352S	8.97649	-0.05876	37	2	8.93359	9.01939	9.61547	-0.1748	38	2	9.49172	9.73921
Delta	A	352	T	A352T	8.84655	-0.1887	23	2	8.77713	8.91596	8.96876	-0.82151	24	2	8.8753	9.06221
Delta	A	352	V	A352V	8.72155	-0.3137	54	2	8.69055	8.75254	8.95122	-0.83905	56	2	8.98619	8.91625
Delta	A	352	W	A352W	8.81255	-0.2227	43	2	8.78139	8.8437	8.94399	-0.84628	45	2	8.93516	8.95282
Delta	A	352	Y	A352Y	8.9569	-0.07834	31	2	8.92948	8.98433	9.48697	-0.30329	33	2	9.43008	9.54387
Delta	W	353	A	W353A	8.0067	-1.02855	6	2	8.15874	7.85465	7.17646	-2.61381	6	2	7.15909	7.19382
Delta	W	353	C	W353C	7.3612	-1.67405	9	2	6.67372	8.04867	6.86961	-2.92065	9	2	6.54285	7.19637
Delta	W	353	D	W353D	5.8869	-3.14835	10	2	6.17091	5.60289	6.63699	-3.15327	10	2	6.68515	6.58884
Delta	W	353	E	W353E	6.05859	-2.97666	6	2	6.02816	6.08902	6.8554	-2.93486	6	2	6.76009	6.95071
Delta	W	353	F	W353F	8.92147	-0.11378	8	2	8.80799	9.03495	9.21478	-0.57548	10	2	9.10338	9.32619
Delta	W	353	G	W353G	5.79237	-3.24287	9	2	6.11848	5.46627	6.72542	-3.06484	9	2	6.50306	6.94779
Delta	W	353	H	W353H	8.37662	-0.65863	4	2	8.3571	8.39614	7.35211	-2.43815	4	2	7.04132	7.66291
Delta	W	353	I	W353I	6.79328	-2.24196	9	2	7.5275	6.05906	6.49729	-3.29297	10	2	6.24707	6.74752
Delta	W	353	K	W353K	5.9883	-3.04695	5	2	5.95214	6.02445	6.8372	-2.95306	6	2	6.93309	6.74131
Delta	W	353	L	W353L	6.07893	-2.95632	12	2	6.45112	5.70674	6.47427	-3.31599	15	2	6.43021	6.51833
Delta	W	353	M	W353M	6.47591	-2.55934	8	2	6.99126	5.96055	6.75337	-3.0369	8	2	6.61615	6.89058
Delta	W	353	N	W353N	7.22938	-1.80587	9	2	7.80235	6.6564	6.83201	-2.95825	9	2	6.81999	6.84404
Delta	W	353	P	W353P	8.56143	-0.47382	9	2	8.71526	8.40759	7.39781	-2.39246	9	2	7.56765	7.22797
Delta	W	353	Q	W353Q	6.57333	-2.46191	8	2	7.29912	5.84755	6.97197	-2.81829	10	2	7.00148	6.94247
Delta	W	353	R	W353R	6.61365	-2.44974	10	1	NA	6.61365	5.8675	-3.92276	11	2	5.09924	6.63577
Delta	W	353	S	W353S	8.08944	-0.94581	5	2	8.34587	7.83301	6.9548	-2.83547	6	2	6.4675	7.4421
Delta	W	353	T	W353T	6.87206	-2.16318	9	2	7.29428	6.44984	7.04532	-2.74494	12	2	6.73138	7.35927
Delta	W	353	V	W353V	7.05672	-1.97853	12	2	7.1885	6.92494	6.40584	-3.38442	13	2	6.44083	6.37086
Delta	W	353	W	W353W	9.03525	0	36189	2	9.00711	9.06338	9.79026	0	37693	2	9.75058	9.82995
Delta	W	353	Y	W353Y	8.90193	-0.13331	9	2	8.83927	8.96459	8.9295	-0.86077	9	2	8.93504	8.92396
Delta	N	354	A	N354A	9.00656	-0.02869	29	2	8.92351	9.08961	9.78855	-0.00171	29	2	9.76559	9.81152
Delta	N	354	C	N354C	8.79979	-0.23545	32	2	8.81287	8.78672	9.47701	-0.31325	35	2	9.45221	9.50182
Delta	N	354	D	N354D	9.01438	-0.02087	35	2	8.97173	9.05703	9.82407	0.0338	37	2	9.70834	9.9398
Delta	N	354	E	N354E	9.06134	0.02609	36	2	9.0363	9.08637	9.94421	0.15395	39	2	9.98802	9.90041
Delta	N	354	F	N354F	8.64754	-0.3877	41	2	8.67124	8.62385	8.69161	-1.09865	45	2	8.55544	8.82779
Delta	N	354	G	N354G	9.02315	-0.0121	39	2	8.99605	9.05025	9.75459	-0.03568	42	2	9.62833	9.88084
Delta	N	354	H	N354H	9.02329	-0.01196	32	2	8.98716	9.05942	9.82579	0.03552	39	2	9.84154	9.81004
Delta	N	354	I	N354I	8.72852	-0.30672	37	2	8.70714	8.7499	9.09078	-0.69949	38	2	8.89818	9.28337
Delta	N	354	K	N354K	9.04139	0.00614	33	2	9.02339	9.05939	9.84931	0.05904	34	2	9.70934	9.98928
Delta	N	354	L	N354L	8.66885	-0.36639	49	2	8.70291	8.63479	9.15385	-0.63642	55	2	9.10787	9.19982
Delta	N	354	M	N354M	8.89796	-0.13728	25	2	8.90406	8.89186	9.7513	-0.03897	28	2	9.71658	9.78602
Delta	N	354	N	N354N	9.03525	0	36189	2	9.00711	9.06338	9.79026	0	37693	2	9.75058	9.82995
Delta	N	354	P	N354P	8.60897	-0.42628	53	2	8.64482	8.57312	7.91674	-1.87353	55	2	7.93818	7.8953
Delta	N	354	Q	N354Q	9.06906	0.03382	31	2	9.03976	9.09836	9.91072	0.12045	32	2	10.03084	9.79059
Delta	N	354	R	N354R	9.0871	0.05185	37	2	9.06757	9.10662	9.95931	0.16905	40	2	9.88305	10.03558
Delta	N	354	S	N354S	9.05334	0.0181	37	2	9.01702	9.08967	9.98427	0.194	39	2	9.90606	10.06247
Delta	N	354	T	N354T	9.06047	0.02523	36	2	9.003	9.11794	9.83497	0.0447	36	2	9.80531	9.86462
Delta	N	354	V	N354V	8.93119	-0.10406	33	2	8.88608	8.9763	9.8094	0.01913	36	2	9.77251	9.84629
Delta	N	354	W	N354W	8.51572	-0.51952	43	2	8.53941	8.49204	8.36588	-1.42438	45	2	8.32738	8.40438
Delta	N	354	Y	N354Y	8.82027	-0.21497	31	2	8.8135	8.82705	8.94823	-0.84203	33	2	8.97954	8.91692
Delta	R	355	A	R355A	7.90111	-1.13414	28	2	8.07003	7.73219	7.22477	-2.56549	29	2	7.16626	7.28328
Delta	R	355	C	R355C	7.77101	-1.26423	36	2	8.02442	7.51761	7.2882	-2.50206	39	2	7.37733	7.19908
Delta	R	355	D	R355D	5.88668	-3.14856	35	2	6.22778	5.54559	7.01663	-2.77363	38	2	7.08851	6.94476
Delta	R	355	E	R355E	7.90958	-1.12567	26	2	8.12015	7.699	7.29686	-2.4934	26	2	7.16434	7.42938
Delta	R	355	F	R355F	6.40579	-2.62946	20	2	6.99658	5.815	6.65666	-3.13361	23	2	6.56611	6.7472
Delta	R	355	G	R355G	6.96899	-2.06626	37	2	7.34389	6.59409	7.07513	-2.71514	42	2	7.09601	7.05424
Delta	R	355	H	R355H	8.84361	-0.19164	30	2	8.82159	8.86562	9.31877	-0.47149	31	2	9.41594	9.22161
Delta	R	355	I	R355I	6.07722	-2.95802	33	2	6.36726	5.78719	6.69147	-3.0988	38	2	6.60565	6.77729
Delta	R	355	K	R355K	8.25253	-0.78272	22	2	8.36761	8.13744	7.58049	-2.20977	25	2	7.38097	7.78001
Delta	R	355	L	R355L	5.39523	-3.64001	26	2	5.64645	5.14401	6.56661	-3.22366	30	2	6.64592	6.48729
Delta	R	355	M	R355M	7.29703	-1.73822	20	2	7.4933	7.10075	6.89316	-2.8971	26	2	6.95247	6.83385
Delta	R	355	N	R355N	8.09265	-0.94259	27	2	8.22174	7.96356	7.18579	-2.60447	29	2	7.02053	7.35106
Delta	R	355	P	R355P	5.62916	-3.40608	23	2	5.77167	5.48666	7.01369	-2.77657	27	2	6.81647	7.21091
Delta	R	355	Q	R355Q	8.44429	-0.59095	29	2	8.44747	8.44111	7.95435	-1.83591	29	2	7.83377	8.07494
Delta	R	355	R	R355R	9.03525	0	36189	2	9.00711	9.06338	9.79026	0	37693	2	9.75058	9.82995
Delta	R	355	S	R355S	8.57871	-0.45653	26	2	8.6077	8.54972	8.50695	-1.28332	25	2	8.51041	8.50349
Delta	R	355	T	R355T	8.49958	-0.53567	25	2	8.64435	8.35481	8.73169	-1.05858	26	2	8.74757	8.71581
Delta	R	355	V	R355V	7.22618	-1.80906	22	2	7.64111	6.81125	6.94612	-2.84414	24	2	6.76155	7.13069
Delta	R	355	W	R355W	6.27972	-2.75553	30	2	6.6227	5.93674	6.84523	-2.94504	34	2	6.79188	6.89858
Delta	R	355	Y	R355Y	7.04032	-1.99493	29	2	7.69294	6.3877	6.62207	-3.16819	30	2	6.68522	6.55892
Delta	K	356	A	K356A	8.79302	-0.24223	27	2	8.84578	8.74026	9.1388	-0.65146	31	2	9.14852	9.12908
Delta	K	356	C	K356C	8.71807	-0.31718	26	2	8.64326	8.79287	8.34451	-1.44575	27	2	8.32422	8.3648
Delta	K	356	D	K356D	8.59513	-0.44012	28	2	8.60745	8.5828	8.11568	-1.67458	29	2	8.07095	8.16041
Delta	K	356	E	K356E	8.90896	-0.12628	27	2	8.8506	8.96733	9.50276	-0.2875	27	2	9.3988	9.60672
Delta	K	356	F	K356F	8.69815	-0.33709	31	2	8.63851	8.7578	7.98363	-1.80663	32	2	8.09357	7.87369
Delta	K	356	G	K356G	8.45118	-0.58407	30	2	8.48908	8.41327	8.02203	-1.76824	29	2	7.90691	8.13714
Delta	K	356	H	K356H	8.79321	-0.24203	36	2	8.70619	8.88024	8.41618	-1.37409	37	2	8.43593	8.39642
Delta	K	356	I	K356I	8.82512	-0.21012	23	2	8.77376	8.87648	8.48876	-1.30151	25	2	8.55102	8.42649
Delta	K	356	K	K356K	9.03525	0	36189	2	9.00711	9.06338	9.79026	0	37693	2	9.75058	9.82995
Delta	K	356	L	K356L	8.87044	-0.16481	32	2	8.9306	8.81028	9.56777	-0.22249	37	2	9.64423	9.49131
Delta	K	356	M	K356M	9.0443	0.00905	21	2	9.01512	9.07347	9.76918	-0.02109	22	2	9.6963	9.84205
Delta	K	356	N	K356N	8.6503	-0.38495	35	2	8.63057	8.67003	8.00128	-1.78898	37	2	8.07584	7.92672
Delta	K	356	P	K356P	5.29077	-3.74448	28	2	5.47807	5.10346	6.41993	-3.37034	35	2	6.43571	6.40414
Delta	K	356	Q	K356Q	9.04775	0.01251	26	2	9.02877	9.06673	9.7747	-0.01556	26	2	9.68601	9.86339
Delta	K	356	R	K356R	8.8742	-0.16105	31	2	8.71837	9.03002	9.6033	-0.18697	32	2	9.60229	9.60431
Delta	K	356	S	K356S	8.98217	-0.05307	37	2	8.96526	8.99908	9.5923	-0.19797	38	2	9.51168	9.67291
Delta	K	356	T	K356T	9.07685	0.0416	24	2	8.98142	9.17227	9.32817	-0.4621	25	2	9.30366	9.35268
Delta	K	356	V	K356V	8.92155	-0.1137	28	2	8.8753	8.9678	8.98704	-0.80323	29	2	8.98591	8.98816
Delta	K	356	W	K356W	8.75733	-0.27792	17	2	8.77724	8.73743	9.3259	-0.46436	19	2	9.25954	9.39226
Delta	K	356	Y	K356Y	8.54744	-0.4878	31	2	8.49968	8.59521	7.25309	-2.53718	32	2	7.40135	7.10482
Delta	R	357	A	R357A	9.02924	-0.006	31	2	8.9741	9.08439	9.64453	-0.14573	30	2	9.74095	9.54812
Delta	R	357	C	R357C	8.86797	-0.16727	23	2	8.89817	8.83777	9.44199	-0.34828	23	2	9.27941	9.60457
Delta	R	357	D	R357D	8.88539	-0.14986	33	2	8.85158	8.9192	9.45377	-0.3365	33	2	9.38176	9.52577
Delta	R	357	E	R357E	8.9311	-0.10415	32	2	8.92703	8.93517	9.63593	-0.15433	32	2	9.77013	9.50173
Delta	R	357	F	R357F	8.87545	-0.15979	12	2	8.84009	8.91082	8.88263	-0.90764	13	2	9.006	8.75926
Delta	R	357	G	R357G	8.78351	-0.25174	41	2	8.7825	8.78452	9.27533	-0.51494	42	2	9.30814	9.24252
Delta	R	357	H	R357H	8.98963	-0.04562	26	2	8.93794	9.04132	9.76527	-0.025	28	2	9.73663	9.7939
Delta	R	357	I	R357I	8.95292	-0.08233	32	2	8.8677	9.03814	9.40254	-0.38772	33	2	9.43279	9.3723
Delta	R	357	K	R357K	8.98372	-0.05152	18	2	8.99039	8.97705	9.63304	-0.15722	20	2	9.62022	9.64586
Delta	R	357	L	R357L	8.97639	-0.05886	33	2	8.95521	8.99756	9.72771	-0.06256	35	2	9.74325	9.71216
Delta	R	357	M	R357M	8.97287	-0.06238	30	2	8.93726	9.00847	9.49265	-0.29761	32	2	9.42371	9.56159
Delta	R	357	N	R357N	8.93677	-0.09847	30	2	8.89292	8.98063	9.49927	-0.29099	32	2	9.59458	9.40396
Delta	R	357	P	R357P	8.90445	-0.1308	29	2	8.87455	8.93435	9.59101	-0.19925	30	2	9.55187	9.63015
Delta	R	357	Q	R357Q	9.00377	-0.03147	27	2	9.02183	8.98572	9.67799	-0.11228	28	2	9.77759	9.57839
Delta	R	357	R	R357R	9.03525	0	36189	2	9.00711	9.06338	9.79026	0	37693	2	9.75058	9.82995
Delta	R	357	S	R357S	9.0561	0.02086	23	2	9.00551	9.1067	10.02382	0.23356	24	2	9.9023	10.14535
Delta	R	357	T	R357T	9.05883	0.02358	29	2	8.97541	9.14224	9.65898	-0.13128	30	2	9.66966	9.6483
Delta	R	357	V	R357V	9.06342	0.02818	35	2	9.00492	9.12192	9.61256	-0.17771	35	2	9.49477	9.73034
Delta	R	357	W	R357W	8.98367	-0.05158	37	2	8.9462	9.02113	9.7162	-0.07406	40	2	9.62795	9.80445
Delta	R	357	Y	R357Y	8.90679	-0.12846	28	2	8.842	8.97157	9.30235	-0.48791	30	2	9.26685	9.33785
Delta	I	358	A	I358A	8.55479	-0.48046	30	2	8.63083	8.47875	8.95257	-0.8377	30	2	8.79551	9.10963
Delta	I	358	C	I358C	8.705	-0.33025	21	2	8.75294	8.65706	9.55825	-0.23202	22	2	9.54754	9.56896
Delta	I	358	D	I358D	7.75498	-1.28027	24	2	7.97028	7.53967	7.31241	-2.47785	24	2	7.43653	7.1883
Delta	I	358	E	I358E	8.20982	-0.82542	46	2	8.32575	8.09389	7.72116	-2.06911	50	2	7.71944	7.72287
Delta	I	358	F	I358F	8.98981	-0.04544	25	2	8.97001	9.00961	9.59146	-0.1988	26	2	9.51336	9.66956
Delta	I	358	G	I358G	8.55789	-0.47736	30	2	8.63618	8.47959	8.77127	-1.01899	32	2	8.84311	8.69944
Delta	I	358	H	I358H	8.56416	-0.47109	31	2	8.6101	8.51821	8.64289	-1.14738	32	2	8.59568	8.6901
Delta	I	358	I	I358I	9.03525	0	36189	2	9.00711	9.06338	9.79026	0	37693	2	9.75058	9.82995
Delta	I	358	K	I358K	8.29222	-0.74302	23	2	8.33147	8.25298	7.8473	-1.94297	24	2	7.72063	7.97397
Delta	I	358	L	I358L	9.07298	0.03773	23	2	9.07171	9.07425	9.95736	0.16709	23	2	9.72583	10.18888
Delta	I	358	M	I358M	9.07573	0.04048	24	2	9.05875	9.0927	9.8891	0.09884	29	2	9.87083	9.90737
Delta	I	358	N	I358N	8.3962	-0.63904	28	2	8.45639	8.33601	7.90019	-1.89007	29	2	7.82774	7.97264
Delta	I	358	P	I358P	6.68647	-2.34878	25	2	7.16186	6.21107	7.1792	-2.61106	29	2	7.07505	7.28335
Delta	I	358	Q	I358Q	8.45879	-0.57645	27	2	8.3961	8.52148	8.21345	-1.57681	27	2	8.10963	8.31728
Delta	I	358	R	I358R	8.1737	-0.86155	22	2	8.34043	8.00697	7.54417	-2.24609	24	2	7.46826	7.62008
Delta	I	358	S	I358S	8.46945	-0.56579	19	2	8.50737	8.43154	8.75373	-1.03654	20	2	8.68567	8.82178
Delta	I	358	T	I358T	8.45222	-0.58303	31	2	8.50658	8.39786	8.24921	-1.54105	31	2	8.24319	8.25524
Delta	I	358	V	I358V	8.94492	-0.09033	27	2	8.87694	9.0129	9.42156	-0.3687	27	2	9.67363	9.16949
Delta	I	358	W	I358W	9.03458	-0.00067	42	2	9.03327	9.03589	10.0337	0.24344	44	2	9.98219	10.08521
Delta	I	358	Y	I358Y	8.92125	-0.11399	27	2	8.84874	8.99376	9.10261	-0.68766	27	2	9.02725	9.17797
Delta	S	359	A	S359A	9.08793	0.05269	22	2	9.05034	9.12553	9.88278	0.09252	22	2	9.84416	9.9214
Delta	S	359	C	S359C	8.82732	-0.20792	24	2	8.81245	8.84219	8.83427	-0.956	24	2	8.97612	8.69241
Delta	S	359	D	S359D	9.05918	0.02393	29	2	9.03884	9.07951	9.86788	0.07761	29	2	9.80903	9.92673
Delta	S	359	E	S359E	9.1275	0.09225	31	2	9.07862	9.17637	10.06006	0.2698	31	2	9.98996	10.13016
Delta	S	359	F	S359F	8.97374	-0.06151	26	2	8.92806	9.01942	9.57151	-0.21875	26	2	9.53143	9.61159
Delta	S	359	G	S359G	9.06642	0.03117	29	2	9.03244	9.1004	9.84139	0.05113	31	2	9.85763	9.82515
Delta	S	359	H	S359H	9.01965	-0.0156	33	2	8.9609	9.07839	9.52324	-0.26703	34	2	9.49366	9.55281
Delta	S	359	I	S359I	8.9601	-0.07514	25	2	8.90621	9.014	9.83602	0.04576	25	2	9.70775	9.96429
Delta	S	359	K	S359K	8.99929	-0.03595	20	2	8.98564	9.01295	9.67535	-0.11492	22	2	9.79742	9.55328
Delta	S	359	L	S359L	8.90316	-0.13208	15	2	8.90455	8.90178	9.81378	0.02352	19	2	9.72335	9.90422
Delta	S	359	M	S359M	8.98565	-0.04959	32	2	9.0156	8.95571	9.8758	0.08554	33	2	9.87033	9.88128
Delta	S	359	N	S359N	9.02757	-0.00767	25	2	8.94779	9.10735	9.7923	0.00203	28	2	9.79612	9.78848
Delta	S	359	P	S359P	8.96835	-0.0669	30	2	8.95559	8.98111	9.74246	-0.04781	30	2	9.65199	9.83293
Delta	S	359	Q	S359Q	9.01008	-0.02517	29	2	9.04512	8.97504	9.93173	0.14146	32	2	10.03469	9.82876
Delta	S	359	R	S359R	9.05094	0.01569	36	2	9.00853	9.09334	9.95618	0.16592	37	2	9.86338	10.04898
Delta	S	359	S	S359S	9.03525	0	36189	2	9.00711	9.06338	9.79026	0	37693	2	9.75058	9.82995
Delta	S	359	T	S359T	9.06387	0.02863	34	2	9.10887	9.01888	9.94265	0.15238	36	2	9.93881	9.94648
Delta	S	359	V	S359V	9.04732	0.01207	37	2	9.0269	9.06774	9.88399	0.09373	39	2	9.76497	10.00301
Delta	S	359	W	S359W	8.94585	-0.08939	27	2	8.93604	8.95566	9.79081	0.00055	28	2	9.7461	9.83552
Delta	S	359	Y	S359Y	8.75407	-0.28117	19	2	8.69228	8.81587	8.2115	-1.57876	20	2	8.14211	8.2809
Delta	N	360	A	N360A	8.98375	-0.0515	45	2	8.9678	8.99971	9.86821	0.07795	45	2	9.87097	9.86546
Delta	N	360	C	N360C	8.85892	-0.17632	23	2	8.8606	8.85724	9.64462	-0.14565	24	2	9.65878	9.63046
Delta	N	360	D	N360D	9.05157	0.01632	43	2	9.02882	9.07431	10.12237	0.3321	44	2	10.12993	10.1148
Delta	N	360	E	N360E	8.95392	-0.08132	30	2	8.93119	8.97665	9.91535	0.12509	31	2	9.92003	9.91067
Delta	N	360	F	N360F	8.84838	-0.18687	28	2	8.84804	8.84872	9.41417	-0.37609	29	2	9.24325	9.5851
Delta	N	360	G	N360G	9.00869	-0.02655	20	2	8.91846	9.09893	10.08092	0.29066	20	2	10.01099	10.15086
Delta	N	360	H	N360H	9.09239	0.05714	33	2	9.07303	9.11174	9.99006	0.1998	33	2	9.97754	10.00258
Delta	N	360	I	N360I	8.54218	-0.49307	31	2	8.57884	8.50551	8.67102	-1.11925	33	2	8.66756	8.67448
Delta	N	360	K	N360K	8.91491	-0.12033	31	2	8.93349	8.89633	9.60243	-0.18784	31	2	9.53105	9.67381
Delta	N	360	L	N360L	8.73726	-0.29799	34	2	8.72815	8.74637	9.19938	-0.59088	34	2	9.1933	9.20546
Delta	N	360	M	N360M	8.83088	-0.20437	33	2	8.84302	8.81873	9.52493	-0.26534	36	2	9.55678	9.49308
Delta	N	360	N	N360N	9.03525	0	36189	2	9.00711	9.06338	9.79026	0	37693	2	9.75058	9.82995
Delta	N	360	P	N360P	8.95437	-0.08088	27	2	8.93144	8.97729	9.79363	0.00337	29	2	9.6406	9.94667
Delta	N	360	Q	N360Q	8.97847	-0.05678	21	2	8.89842	9.05852	9.71434	-0.07592	23	2	9.60124	9.82745
Delta	N	360	R	N360R	8.98176	-0.05349	22	2	8.9255	9.03802	9.83684	0.04658	25	2	10.01859	9.65509
Delta	N	360	S	N360S	9.00665	-0.02859	30	2	8.97953	9.03377	9.82549	0.03523	31	2	9.85035	9.80063
Delta	N	360	T	N360T	8.87439	-0.16086	36	2	8.83446	8.91432	9.46304	-0.32722	37	2	9.47378	9.45231
Delta	N	360	V	N360V	8.56184	-0.47341	40	2	8.5826	8.54107	8.67563	-1.11464	43	2	8.6793	8.67195
Delta	N	360	W	N360W	8.93156	-0.10368	41	2	8.92183	8.94129	9.64916	-0.14111	41	2	9.51019	9.78813
Delta	N	360	Y	N360Y	8.88333	-0.15191	30	2	8.83413	8.93254	9.33051	-0.45976	29	2	9.31	9.35102
Delta	C	361	A	C361A	8.63438	-0.40087	28	2	8.70024	8.56851	9.26596	-0.5243	29	2	9.33925	9.19267
Delta	C	361	C	C361C	9.03525	0	36189	2	9.00711	9.06338	9.79026	0	37693	2	9.75058	9.82995
Delta	C	361	D	C361D	8.64987	-0.38537	32	2	8.71972	8.58002	9.59973	-0.19054	33	2	9.43543	9.76403
Delta	C	361	E	C361E	8.62494	-0.4103	28	2	8.69348	8.5564	9.52821	-0.26206	29	2	9.46561	9.5908
Delta	C	361	F	C361F	8.56379	-0.47146	36	2	8.61136	8.51622	8.97153	-0.81874	41	2	8.87722	9.06584
Delta	C	361	G	C361G	8.57031	-0.46493	39	2	8.64274	8.49789	9.31432	-0.47594	42	2	9.43505	9.19359
Delta	C	361	H	C361H	8.58663	-0.44861	34	2	8.63545	8.53782	9.4699	-0.32037	37	2	9.38161	9.55818
Delta	C	361	I	C361I	8.58328	-0.45196	32	2	8.65068	8.51588	9.38956	-0.4007	34	2	9.41324	9.36589
Delta	C	361	K	C361K	8.58154	-0.4537	22	2	8.63153	8.53155	9.59567	-0.1946	23	2	9.53834	9.65299
Delta	C	361	L	C361L	8.5469	-0.48834	33	2	8.61854	8.47526	9.09423	-0.69604	34	2	9.01368	9.17477
Delta	C	361	M	C361M	8.55696	-0.47828	28	2	8.61118	8.50274	9.18441	-0.60586	30	2	9.15794	9.21088
Delta	C	361	N	C361N	8.6164	-0.41885	37	2	8.67311	8.55968	9.51349	-0.27677	40	2	9.57499	9.45199
Delta	C	361	P	C361P	8.71663	-0.31862	17	2	8.74629	8.68696	9.64624	-0.14402	18	2	9.66833	9.62415
Delta	C	361	Q	C361Q	8.56965	-0.46559	25	2	8.6101	8.52921	9.30113	-0.48913	26	2	9.1071	9.49516
Delta	C	361	R	C361R	8.56304	-0.4722	28	2	8.64271	8.48337	9.38881	-0.40145	32	2	9.38689	9.39073
Delta	C	361	S	C361S	8.58702	-0.44823	35	2	8.66131	8.51272	9.35845	-0.43181	36	2	9.34659	9.37031
Delta	C	361	T	C361T	8.63971	-0.39554	30	2	8.70166	8.57776	9.40413	-0.38613	31	2	9.34344	9.46483
Delta	C	361	V	C361V	8.60105	-0.43419	30	2	8.67823	8.52388	9.36417	-0.42609	31	2	9.23371	9.49464
Delta	C	361	W	C361W	8.52062	-0.51462	32	2	8.59718	8.44406	9.0709	-0.71936	38	2	9.13179	9.01002
Delta	C	361	Y	C361Y	8.43586	-0.59938	24	2	8.43226	8.43946	8.05743	-1.73284	27	2	7.93444	8.18042
Delta	V	362	A	V362A	9.0129	-0.02235	25	2	8.96748	9.05831	10.09562	0.30536	26	2	10.01299	10.17825
Delta	V	362	C	V362C	8.99819	-0.03705	33	2	9.00103	8.99536	10.0065	0.21623	36	2	10.04264	9.97035
Delta	V	362	D	V362D	8.91901	-0.11624	40	2	8.87726	8.96075	9.92909	0.13882	42	2	10.04551	9.81266
Delta	V	362	E	V362E	9.03787	0.00263	24	2	9.01422	9.06152	10.04083	0.25056	25	2	9.96479	10.11686
Delta	V	362	F	V362F	9.02285	-0.0124	42	2	8.97588	9.06981	9.87099	0.08072	43	2	9.87827	9.8637
Delta	V	362	G	V362G	8.8841	-0.15115	27	2	8.87634	8.89185	9.69246	-0.0978	30	2	9.57945	9.80547
Delta	V	362	H	V362H	9.05211	0.01686	45	2	8.99639	9.10782	10.01644	0.22618	48	2	10.01222	10.02067
Delta	V	362	I	V362I	9.12354	0.08829	20	2	9.11875	9.12832	10.06412	0.27386	23	2	9.92963	10.19861
Delta	V	362	K	V362K	9.0641	0.02886	41	2	9.02645	9.10176	9.86351	0.07325	44	2	9.71817	10.00885
Delta	V	362	L	V362L	9.08226	0.04701	36	2	9.05445	9.11006	10.03118	0.24092	39	2	9.9857	10.07666
Delta	V	362	M	V362M	9.07367	0.03843	34	2	9.0769	9.07044	10.03961	0.24934	37	2	10.08429	9.99492
Delta	V	362	N	V362N	8.96883	-0.06642	27	2	8.94357	8.99408	9.93675	0.14648	29	2	9.98918	9.88432
Delta	V	362	P	V362P	8.60837	-0.42688	33	2	8.6699	8.54684	9.3413	-0.44897	33	2	9.33646	9.34614
Delta	V	362	Q	V362Q	9.0282	-0.00704	29	2	8.95891	9.0975	10.02278	0.23252	30	2	10.07128	9.97428
Delta	V	362	R	V362R	9.062	0.02675	36	2	9.02781	9.09618	10.11214	0.32188	39	2	9.99062	10.23366
Delta	V	362	S	V362S	8.96238	-0.07286	36	2	8.92803	8.99673	9.87153	0.08127	39	2	9.97538	9.76768
Delta	V	362	T	V362T	8.98651	-0.04874	28	2	8.97197	9.00105	10.11633	0.32607	28	2	10.0933	10.13936
Delta	V	362	V	V362V	9.03525	0	36189	2	9.00711	9.06338	9.79026	0	37693	2	9.75058	9.82995
Delta	V	362	W	V362W	9.05719	0.02195	28	2	9.05638	9.05801	10.03045	0.24018	30	2	10.12171	9.93918
Delta	V	362	Y	V362Y	9.06886	0.03361	41	2	9.03722	9.1005	10.04963	0.25936	45	2	9.91574	10.18351
Delta	A	363	A	A363A	9.03525	0	36189	2	9.00711	9.06338	9.79026	0	37693	2	9.75058	9.82995
Delta	A	363	C	A363C	8.74219	-0.29306	31	2	8.69477	8.78961	8.66672	-1.12355	32	2	8.75144	8.582
Delta	A	363	D	A363D	8.50655	-0.52869	22	2	8.50357	8.50953	7.52156	-2.2687	25	2	7.49359	7.54954
Delta	A	363	E	A363E	8.53314	-0.5021	22	2	8.64591	8.42038	8.55623	-1.23403	24	2	8.63965	8.47281
Delta	A	363	F	A363F	8.79763	-0.23762	39	2	8.74659	8.84866	8.70108	-1.08918	42	2	8.64452	8.75765
Delta	A	363	G	A363G	8.84815	-0.1871	37	2	8.81384	8.88245	9.09255	-0.69771	38	2	9.06073	9.12437
Delta	A	363	H	A363H	8.84412	-0.19112	25	2	8.84572	8.84253	9.18922	-0.60104	25	2	9.15379	9.22465
Delta	A	363	I	A363I	8.6629	-0.37234	31	2	8.59804	8.72777	8.21301	-1.57726	32	2	8.11789	8.30812
Delta	A	363	K	A363K	8.45184	-0.5834	28	2	8.50271	8.40097	7.78501	-2.00526	31	2	7.6485	7.92151
Delta	A	363	L	A363L	8.92087	-0.11438	26	2	8.85583	8.98591	9.54311	-0.24715	26	2	9.61711	9.46912
Delta	A	363	M	A363M	8.80251	-0.23273	30	2	8.73461	8.87042	8.79731	-0.99295	30	2	8.7147	8.87992
Delta	A	363	N	A363N	8.57152	-0.46373	30	2	8.53356	8.60948	8.01263	-1.77764	31	2	7.96472	8.06053
Delta	A	363	P	A363P	8.90136	-0.13388	32	2	8.90641	8.89631	9.4858	-0.30447	31	2	9.49388	9.47771
Delta	A	363	Q	A363Q	8.92282	-0.11242	38	2	8.88158	8.96406	9.59392	-0.19634	40	2	9.47297	9.71488
Delta	A	363	R	A363R	8.50892	-0.52633	18	2	8.51107	8.50677	8.07147	-1.7188	21	2	7.95456	8.18838
Delta	A	363	S	A363S	8.79285	-0.2424	40	2	8.78719	8.79851	8.82002	-0.97024	40	2	8.80752	8.83253
Delta	A	363	T	A363T	8.81236	-0.22288	24	2	8.75775	8.86698	8.61586	-1.17441	25	2	8.56348	8.66823
Delta	A	363	V	A363V	8.78049	-0.25476	34	2	8.70161	8.85937	8.38301	-1.40726	35	2	8.25948	8.50653
Delta	A	363	W	A363W	9.08451	0.04927	21	2	9.05659	9.11244	9.92201	0.13175	24	2	9.79058	10.05344
Delta	A	363	Y	A363Y	8.69863	-0.33662	27	2	8.64038	8.75688	8.2255	-1.56477	28	2	8.26026	8.19073
Delta	D	364	A	D364A	8.52293	-0.51231	25	2	8.54478	8.50108	8.46625	-1.32401	25	2	8.43522	8.49728
Delta	D	364	C	D364C	8.63196	-0.40328	34	2	8.6605	8.60343	8.18212	-1.60814	37	2	8.17446	8.18978
Delta	D	364	D	D364D	9.03525	0	36189	2	9.00711	9.06338	9.79026	0	37693	2	9.75058	9.82995
Delta	D	364	E	D364E	8.77356	-0.26169	34	2	8.77416	8.77295	9.07709	-0.71317	34	2	9.09732	9.05686
Delta	D	364	F	D364F	8.52852	-0.50673	34	2	8.5972	8.45985	7.34483	-2.44543	39	2	7.45943	7.23024
Delta	D	364	G	D364G	8.68953	-0.34572	34	2	8.69261	8.68644	9.11216	-0.67811	37	2	9.09029	9.13402
Delta	D	364	H	D364H	8.64219	-0.39305	25	2	8.65833	8.62606	8.29853	-1.49173	26	2	8.24759	8.34947
Delta	D	364	I	D364I	8.41918	-0.61607	31	2	8.39863	8.43973	6.96239	-2.82788	31	2	7.03462	6.89016
Delta	D	364	K	D364K	8.45687	-0.57838	27	2	8.47209	8.44164	6.86376	-2.9265	28	2	6.82209	6.90543
Delta	D	364	L	D364L	8.45212	-0.58312	40	2	8.4633	8.44095	7.28627	-2.50399	42	2	7.25666	7.31589
Delta	D	364	M	D364M	8.48857	-0.54668	28	2	8.49198	8.48516	6.7691	-3.02116	30	2	6.75173	6.78647
Delta	D	364	N	D364N	8.88795	-0.1473	27	2	8.78513	8.99076	9.01458	-0.77569	28	2	8.94388	9.08528
Delta	D	364	P	D364P	8.55878	-0.47647	31	2	8.51061	8.60695	8.0148	-1.77547	33	2	7.96576	8.06383
Delta	D	364	Q	D364Q	8.67564	-0.3596	30	2	8.68602	8.66526	8.31414	-1.47613	30	2	8.27337	8.3549
Delta	D	364	R	D364R	8.61212	-0.42313	36	2	8.58489	8.63935	7.96724	-1.82303	40	2	8.0696	7.86487
Delta	D	364	S	D364S	8.73395	-0.3013	31	2	8.69184	8.77606	8.23608	-1.55418	32	2	8.23974	8.23242
Delta	D	364	T	D364T	8.63584	-0.3994	27	2	8.65295	8.61874	7.90519	-1.88508	30	2	7.82185	7.98852
Delta	D	364	V	D364V	8.51352	-0.52172	25	2	8.56083	8.46622	8.00386	-1.7864	28	2	7.94483	8.06289
Delta	D	364	W	D364W	8.58547	-0.44978	35	2	8.62153	8.5494	8.84383	-0.94643	35	2	8.83003	8.85764
Delta	D	364	Y	D364Y	8.54825	-0.487	27	2	8.60835	8.48815	7.51221	-2.27806	28	2	7.48823	7.53619
Delta	Y	365	A	Y365A	8.83904	-0.19621	23	2	8.81185	8.86622	9.64468	-0.14558	25	2	9.59102	9.69835
Delta	Y	365	C	Y365C	8.69716	-0.33808	28	2	8.74599	8.64834	9.45661	-0.33365	30	2	9.40342	9.50981
Delta	Y	365	D	Y365D	8.62376	-0.41148	39	2	8.68723	8.56029	8.95874	-0.83153	40	2	8.8922	9.02527
Delta	Y	365	E	Y365E	8.69045	-0.3448	44	2	8.69295	8.68794	9.17405	-0.61622	46	2	9.19394	9.15416
Delta	Y	365	F	Y365F	9.01402	-0.02122	29	2	8.95362	9.07443	9.5691	-0.22116	31	2	9.55488	9.58333
Delta	Y	365	G	Y365G	8.83551	-0.19973	43	2	8.84622	8.82481	9.615	-0.17527	45	2	9.48416	9.74584
Delta	Y	365	H	Y365H	8.68207	-0.35317	33	2	8.73371	8.63043	9.04008	-0.75019	33	2	9.02873	9.05143
Delta	Y	365	I	Y365I	8.98209	-0.05316	36	2	8.98639	8.97779	9.70831	-0.08196	37	2	9.74185	9.67476
Delta	Y	365	K	Y365K	8.66728	-0.36797	35	2	8.66763	8.66693	9.22527	-0.56499	36	2	9.20266	9.24789
Delta	Y	365	L	Y365L	9.05702	0.02177	35	2	9.00049	9.11355	9.65806	-0.1322	39	2	9.64007	9.67606
Delta	Y	365	M	Y365M	8.95891	-0.07634	44	2	8.93145	8.98637	9.72854	-0.06173	45	2	9.75993	9.69715
Delta	Y	365	N	Y365N	8.65874	-0.37651	24	2	8.68729	8.63019	8.92645	-0.86382	25	2	8.77299	9.0799
Delta	Y	365	P	Y365P	8.78212	-0.25312	28	2	8.78872	8.77553	9.6262	-0.16406	30	2	9.52173	9.73067
Delta	Y	365	Q	Y365Q	8.68374	-0.35151	35	2	8.66872	8.69876	9.11442	-0.67584	36	2	9.05276	9.17609
Delta	Y	365	R	Y365R	8.68577	-0.34948	30	2	8.70336	8.66817	9.0127	-0.77756	34	2	9.0161	9.00929
Delta	Y	365	S	Y365S	8.70338	-0.33187	33	2	8.71334	8.69341	9.17705	-0.61321	34	2	9.10695	9.24715
Delta	Y	365	T	Y365T	8.77157	-0.26368	32	2	8.76748	8.77565	9.50682	-0.28344	34	2	9.41969	9.59395
Delta	Y	365	V	Y365V	9.00229	-0.03296	35	2	8.97875	9.02583	9.83264	0.04238	35	2	9.79569	9.86959
Delta	Y	365	W	Y365W	9.12269	0.08745	37	2	9.10451	9.14087	10.18924	0.39897	39	2	10.16063	10.21784
Delta	Y	365	Y	Y365Y	9.03525	0	36189	2	9.00711	9.06338	9.79026	0	37693	2	9.75058	9.82995
Delta	S	366	A	S366A	9.08684	0.05159	36	2	9.10813	9.06554	9.93424	0.14397	38	2	9.9781	9.89037
Delta	S	366	C	S366C	8.78052	-0.25473	30	2	8.79289	8.76815	9.10423	-0.68603	30	2	9.02385	9.18462
Delta	S	366	D	S366D	9.11641	0.08117	38	2	9.101	9.13183	10.00517	0.21491	38	2	9.93825	10.0721
Delta	S	366	E	S366E	9.17624	0.141	36	2	9.11918	9.23331	10.13725	0.34698	37	2	10.0921	10.18239
Delta	S	366	F	S366F	8.8446	-0.19064	33	2	8.86474	8.82446	9.408	-0.38226	33	2	9.39371	9.42229
Delta	S	366	G	S366G	9.08308	0.04783	31	2	9.0416	9.12456	9.91573	0.12547	33	2	9.77892	10.05255
Delta	S	366	H	S366H	9.04085	0.0056	32	2	9.05512	9.02658	10.09038	0.30011	33	2	9.92946	10.2513
Delta	S	366	I	S366I	9.06393	0.02869	28	2	9.05504	9.07283	9.7104	-0.07987	29	2	9.57383	9.84696
Delta	S	366	K	S366K	9.07618	0.04094	26	2	9.01981	9.13256	9.95876	0.1685	26	2	9.97339	9.94413
Delta	S	366	L	S366L	9.08166	0.04641	28	2	9.06832	9.095	9.98776	0.1975	28	2	10.04115	9.93437
Delta	S	366	M	S366M	9.09023	0.05498	31	2	9.06333	9.11713	10.08171	0.29144	31	2	10.04087	10.12254
Delta	S	366	N	S366N	9.11407	0.07882	28	2	9.16332	9.06482	10.0379	0.24764	31	2	10.07279	10.00301
Delta	S	366	P	S366P	8.85479	-0.18046	15	2	8.84936	8.86021	9.47852	-0.31174	18	2	9.33807	9.61897
Delta	S	366	Q	S366Q	9.12066	0.08541	30	2	9.09681	9.14451	10.05593	0.26567	33	2	10.12985	9.98201
Delta	S	366	R	S366R	9.03694	0.0017	31	2	9.00484	9.06905	9.9281	0.13784	32	2	9.81042	10.04579
Delta	S	366	S	S366S	9.03525	0	36189	2	9.00711	9.06338	9.79026	0	37693	2	9.75058	9.82995
Delta	S	366	T	S366T	9.11769	0.08245	29	2	9.12251	9.11288	10.11309	0.32282	29	2	10.17892	10.04725
Delta	S	366	V	S366V	9.11371	0.07846	25	2	9.13818	9.08924	9.91602	0.12575	27	2	9.73538	10.09666
Delta	S	366	W	S366W	9.05495	0.01971	24	2	8.99727	9.11264	10.01599	0.22573	23	2	9.93687	10.09511
Delta	S	366	Y	S366Y	8.7808	-0.25445	33	2	8.72391	8.83768	8.44761	-1.34266	33	2	8.34115	8.55407
Delta	V	367	A	V367A	9.18437	0.14912	30	2	9.1593	9.20943	10.00395	0.21369	33	2	10.13049	9.87742
Delta	V	367	C	V367C	9.04314	0.00789	39	2	9.0035	9.08277	9.99188	0.20161	41	2	9.93583	10.04793
Delta	V	367	D	V367D	9.0586	0.02335	21	2	9.10497	9.01223	10.09931	0.30905	22	2	10.12594	10.07269
Delta	V	367	E	V367E	9.12105	0.0858	42	2	9.09345	9.14865	10.07595	0.28569	42	2	10.17219	9.97972
Delta	V	367	F	V367F	9.13616	0.10091	29	2	9.17277	9.09955	10.1265	0.33624	30	2	10.05969	10.19331
Delta	V	367	G	V367G	9.12494	0.0897	29	2	9.08074	9.16914	9.84231	0.05205	30	2	9.80567	9.87895
Delta	V	367	H	V367H	9.11713	0.08188	31	2	9.10763	9.12662	10.03842	0.24815	33	2	9.94305	10.13378
Delta	V	367	I	V367I	9.1107	0.07545	31	2	9.08231	9.13909	10.10852	0.31826	32	2	10.2442	9.97285
Delta	V	367	K	V367K	9.04637	0.01112	29	2	8.99171	9.10103	10.16581	0.37555	29	2	10.20118	10.13045
Delta	V	367	L	V367L	9.0779	0.04265	34	2	9.0398	9.116	10.02153	0.23127	36	2	10.0341	10.00896
Delta	V	367	M	V367M	9.12205	0.08681	38	2	9.08847	9.15563	10.15508	0.36482	40	2	10.08079	10.22936
Delta	V	367	N	V367N	9.05113	0.01589	24	2	9.0621	9.04017	9.9782	0.18794	26	2	9.87343	10.08298
Delta	V	367	P	V367P	9.08819	0.05295	27	2	9.07527	9.10112	10.05203	0.26176	30	2	9.99546	10.1086
Delta	V	367	Q	V367Q	9.10943	0.07418	25	2	9.11018	9.10868	10.02868	0.23841	27	2	9.94307	10.11428
Delta	V	367	R	V367R	9.10495	0.0697	23	2	9.08134	9.12855	10.07459	0.28432	27	2	9.99814	10.15103
Delta	V	367	S	V367S	9.16024	0.12499	36	2	9.14095	9.17953	10.02459	0.23433	37	2	9.90562	10.14356
Delta	V	367	T	V367T	9.0965	0.06125	25	2	9.09193	9.10106	10.1321	0.34184	29	2	10.17254	10.09166
Delta	V	367	V	V367V	9.03525	0	36189	2	9.00711	9.06338	9.79026	0	37693	2	9.75058	9.82995
Delta	V	367	W	V367W	9.13506	0.09982	24	2	9.14315	9.12698	10.23558	0.44532	25	2	10.27186	10.1993
Delta	V	367	Y	V367Y	9.10309	0.06784	37	2	9.09203	9.11415	10.08031	0.29005	36	2	10.02055	10.14007
Delta	L	368	A	L368A	8.50114	-0.53411	33	2	8.50582	8.49645	8.5978	-1.19246	38	2	8.59866	8.59695
Delta	L	368	C	L368C	8.3304	-0.70484	33	2	8.39383	8.26697	8.48153	-1.30873	37	2	8.37365	8.58941
Delta	L	368	D	L368D	8.39075	-0.64449	23	2	8.3745	8.40701	8.19841	-1.59186	23	2	8.13749	8.25932
Delta	L	368	E	L368E	8.33249	-0.70275	41	2	8.39703	8.26796	7.98791	-1.80236	42	2	7.94175	8.03406
Delta	L	368	F	L368F	8.94484	-0.09041	32	2	8.92779	8.96189	9.8957	0.10544	32	2	9.82305	9.96835
Delta	L	368	G	L368G	8.25321	-0.78204	30	2	8.40649	8.09993	8.10125	-1.68901	30	2	8.13875	8.06375
Delta	L	368	H	L368H	8.40347	-0.63178	39	2	8.45077	8.35617	8.36218	-1.42808	40	2	8.24389	8.48048
Delta	L	368	I	L368I	8.99773	-0.03751	30	2	9.01231	8.98315	9.78686	-0.0034	31	2	9.90732	9.66641
Delta	L	368	K	L368K	8.44411	-0.59114	30	2	8.46502	8.42319	8.05344	-1.73683	32	2	7.94867	8.1582
Delta	L	368	L	L368L	9.03525	0	36189	2	9.00711	9.06338	9.79026	0	37693	2	9.75058	9.82995
Delta	L	368	M	L368M	8.90763	-0.12761	40	2	8.85403	8.96124	9.47883	-0.31144	41	2	9.44332	9.51433
Delta	L	368	N	L368N	8.33218	-0.70307	31	2	8.39841	8.26595	8.14327	-1.64699	33	2	8.20891	8.07763
Delta	L	368	P	L368P	8.41806	-0.61719	38	2	8.44801	8.38811	8.17203	-1.61824	42	2	8.19684	8.14722
Delta	L	368	Q	L368Q	8.44881	-0.58643	42	2	8.47705	8.42057	8.14337	-1.64689	43	2	8.13783	8.14892
Delta	L	368	R	L368R	8.45022	-0.58503	37	2	8.50917	8.39126	7.99016	-1.80011	38	2	8.04636	7.93396
Delta	L	368	S	L368S	8.43549	-0.59976	29	2	8.51024	8.36073	8.10503	-1.68524	30	2	8.05997	8.15008
Delta	L	368	T	L368T	8.43342	-0.60183	34	2	8.42535	8.44148	8.28133	-1.50894	35	2	8.3522	8.21045
Delta	L	368	V	L368V	8.96861	-0.06664	41	2	8.92834	9.00888	9.72357	-0.0667	43	2	9.6489	9.79823
Delta	L	368	W	L368W	8.83272	-0.20253	27	2	8.82633	8.8391	9.61968	-0.17059	29	2	9.65413	9.58523
Delta	L	368	Y	L368Y	8.78241	-0.25284	26	2	8.79068	8.77413	9.52068	-0.26958	26	2	9.57413	9.46724
Delta	Y	369	A	Y369A	9.07105	0.03581	33	2	9.06208	9.08003	9.80684	0.01657	36	2	9.65869	9.95498
Delta	Y	369	C	Y369C	8.9581	-0.07714	30	2	8.91501	9.0012	10.00072	0.21046	30	2	9.95233	10.04912
Delta	Y	369	D	Y369D	8.93708	-0.09817	27	2	8.92847	8.94569	9.79785	0.00758	28	2	9.81599	9.77971
Delta	Y	369	E	Y369E	9.03719	0.00194	41	2	9.03838	9.03599	10.07967	0.2894	44	2	9.9732	10.18614
Delta	Y	369	F	Y369F	9.0889	0.05365	29	2	9.07928	9.09852	10.01745	0.22719	29	2	9.95957	10.07534
Delta	Y	369	G	Y369G	8.99286	-0.04239	33	2	8.94983	9.03589	9.95199	0.16172	34	2	9.86253	10.04144
Delta	Y	369	H	Y369H	9.0897	0.05446	36	2	9.07423	9.10518	10.02931	0.23905	35	2	10.05141	10.00722
Delta	Y	369	I	Y369I	9.10198	0.06674	36	2	9.12081	9.08316	10.03898	0.24872	38	2	10.04501	10.03296
Delta	Y	369	K	Y369K	9.09151	0.05627	39	2	9.079	9.10403	9.97172	0.18145	40	2	9.91388	10.02955
Delta	Y	369	L	Y369L	9.16185	0.1266	33	2	9.15145	9.17224	10.08773	0.29746	34	2	10.14523	10.03022
Delta	Y	369	M	Y369M	9.13641	0.10117	30	2	9.15564	9.11719	9.97597	0.1857	30	2	9.92635	10.02559
Delta	Y	369	N	Y369N	8.76501	-0.27023	46	2	8.76036	8.76967	9.9163	0.12604	49	2	9.8668	9.9658
Delta	Y	369	P	Y369P	8.9272	-0.10805	56	2	8.90704	8.94735	9.8201	0.02984	62	2	9.74487	9.89534
Delta	Y	369	Q	Y369Q	9.09892	0.06367	23	2	9.08619	9.11164	10.14666	0.3564	24	2	10.18877	10.10455
Delta	Y	369	R	Y369R	9.15053	0.11529	33	2	9.14388	9.15718	9.93249	0.14222	35	2	9.94885	9.91612
Delta	Y	369	S	Y369S	9.05472	0.01948	43	2	9.05822	9.05122	9.89617	0.1059	44	2	9.66599	10.12634
Delta	Y	369	T	Y369T	9.12903	0.09378	38	2	9.10242	9.15564	10.09089	0.30063	38	2	10.06346	10.11833
Delta	Y	369	V	Y369V	9.1389	0.10366	23	2	9.09371	9.1841	10.06306	0.27279	24	2	10.08953	10.03659
Delta	Y	369	W	Y369W	9.09011	0.05486	30	2	9.0464	9.13381	9.95626	0.166	32	2	9.83755	10.07497
Delta	Y	369	Y	Y369Y	9.03525	0	36189	2	9.00711	9.06338	9.79026	0	37693	2	9.75058	9.82995
Delta	N	370	A	N370A	9.1203	0.08506	33	2	9.08033	9.16028	9.88191	0.09165	36	2	9.7588	10.00503
Delta	N	370	C	N370C	8.73859	-0.29665	36	2	8.76677	8.71041	9.44155	-0.34871	37	2	9.53236	9.35074
Delta	N	370	D	N370D	9.06721	0.03197	32	2	9.05031	9.08412	10.03767	0.2474	33	2	10.03664	10.0387
Delta	N	370	E	N370E	9.11386	0.07862	37	2	9.09222	9.13551	10.06543	0.27516	39	2	9.96888	10.16198
Delta	N	370	F	N370F	8.9794	-0.05585	40	2	8.95788	9.00091	9.67842	-0.11185	41	2	9.57521	9.78163
Delta	N	370	G	N370G	9.06457	0.02932	45	2	9.04864	9.08049	10.062	0.27174	46	2	10.04923	10.07478
Delta	N	370	H	N370H	9.11529	0.08004	39	2	9.09363	9.13694	9.8862	0.09594	41	2	9.77791	9.9945
Delta	N	370	I	N370I	8.72413	-0.31112	34	2	8.71808	8.73017	8.93087	-0.85939	35	2	8.96807	8.89368
Delta	N	370	K	N370K	9.083	0.04776	32	2	9.07985	9.08616	9.67253	-0.11774	35	2	9.49144	9.85362
Delta	N	370	L	N370L	9.0115	-0.02375	32	2	9.01313	9.00987	9.88267	0.09241	35	2	9.88059	9.88476
Delta	N	370	M	N370M	9.0452	0.00996	27	2	8.96993	9.12048	9.92846	0.13819	29	2	10.01812	9.8388
Delta	N	370	N	N370N	9.03525	0	36189	2	9.00711	9.06338	9.79026	0	37693	2	9.75058	9.82995
Delta	N	370	P	N370P	8.97323	-0.06201	46	2	9.00235	8.94411	9.87321	0.08295	49	2	9.85211	9.89431
Delta	N	370	Q	N370Q	9.1119	0.07665	29	2	9.07098	9.15281	10.02724	0.23698	30	2	10.09312	9.96136
Delta	N	370	R	N370R	9.01062	-0.02463	44	2	9.04128	8.97996	9.70781	-0.08246	43	2	9.81625	9.59936
Delta	N	370	S	N370S	9.08788	0.05263	29	2	9.03335	9.14241	9.97375	0.18349	33	2	9.95086	9.99664
Delta	N	370	T	N370T	9.0576	0.02235	31	2	9.01613	9.09907	10.01766	0.22739	33	2	10.03083	10.00449
Delta	N	370	V	N370V	8.84508	-0.19016	42	2	8.83204	8.85813	9.32396	-0.4663	44	2	9.35281	9.29511
Delta	N	370	W	N370W	9.02244	-0.01281	36	2	8.96116	9.08372	9.81877	0.0285	41	2	9.86304	9.77449
Delta	N	370	Y	N370Y	9.06121	0.02596	39	2	9.0183	9.10412	9.85354	0.06327	39	2	9.78929	9.91778
Delta	S	371	A	S371A	8.94385	-0.0914	52	2	8.8992	8.9885	9.5612	-0.22906	51	2	9.50886	9.61354
Delta	S	371	C	S371C	8.81244	-0.22281	28	2	8.79282	8.83205	9.35425	-0.43601	32	2	9.34454	9.36397
Delta	S	371	D	S371D	8.92483	-0.11042	34	2	8.86786	8.98179	9.25039	-0.53987	37	2	9.13958	9.36121
Delta	S	371	E	S371E	8.88083	-0.15441	31	2	8.79831	8.96336	9.00176	-0.7885	33	2	9.05511	8.94842
Delta	S	371	F	S371F	8.86039	-0.17486	20	2	8.78606	8.93472	8.84514	-0.94512	23	2	8.83737	8.85292
Delta	S	371	G	S371G	8.9053	-0.12995	29	2	8.82761	8.98299	9.42297	-0.3673	29	2	9.31903	9.52691
Delta	S	371	H	S371H	8.90221	-0.13304	33	2	8.85513	8.94928	9.36042	-0.42985	35	2	9.24401	9.47682
Delta	S	371	I	S371I	8.82206	-0.21318	33	2	8.76058	8.88355	8.77002	-1.02025	33	2	8.73258	8.80745
Delta	S	371	K	S371K	8.81193	-0.22332	26	2	8.73353	8.89032	8.67306	-1.1172	29	2	8.58363	8.76249
Delta	S	371	L	S371L	8.85245	-0.1828	34	2	8.82139	8.88351	9.21966	-0.57061	36	2	9.13793	9.30138
Delta	S	371	M	S371M	8.88252	-0.15273	36	2	8.84029	8.92475	9.09517	-0.6951	37	2	8.90944	9.28089
Delta	S	371	N	S371N	8.89882	-0.13642	33	2	8.89536	8.90228	9.03474	-0.75553	33	2	9.03515	9.03433
Delta	S	371	P	S371P	8.8419	-0.19335	24	2	8.78935	8.89445	9.13119	-0.65908	23	2	9.09504	9.16733
Delta	S	371	Q	S371Q	8.97072	-0.06452	25	2	8.89866	9.04279	9.32089	-0.46938	27	2	9.32323	9.31854
Delta	S	371	R	S371R	9.0026	-0.03265	33	2	9.02558	8.97961	9.81965	0.02938	33	2	9.79678	9.84251
Delta	S	371	S	S371S	9.03525	0	36189	2	9.00711	9.06338	9.79026	0	37693	2	9.75058	9.82995
Delta	S	371	T	S371T	8.96605	-0.0692	36	2	8.92794	9.00415	9.6112	-0.17906	36	2	9.45643	9.76597
Delta	S	371	V	S371V	8.8273	-0.20794	41	2	8.78612	8.86849	8.96969	-0.82058	43	2	8.77171	9.16766
Delta	S	371	W	S371W	8.93796	-0.09728	48	2	8.92847	8.94746	9.55613	-0.23413	53	2	9.45879	9.65347
Delta	S	371	Y	S371Y	8.92398	-0.11127	36	2	8.87846	8.96949	9.15189	-0.63837	36	2	9.18728	9.11651
Delta	A	372	A	A372A	9.03525	0	36189	2	9.00711	9.06338	9.79026	0	37693	2	9.75058	9.82995
Delta	A	372	C	A372C	8.7855	-0.24975	34	2	8.70839	8.86261	8.9324	-0.85786	33	2	8.861	9.0038
Delta	A	372	D	A372D	8.88075	-0.1545	32	2	8.79652	8.96498	9.11167	-0.67859	32	2	9.11235	9.11099
Delta	A	372	E	A372E	8.81506	-0.22019	36	2	8.74942	8.88069	8.75552	-1.03475	37	2	8.74066	8.77038
Delta	A	372	F	A372F	8.81072	-0.22452	28	2	8.7277	8.89374	8.13633	-1.65393	31	2	8.23756	8.0351
Delta	A	372	G	A372G	8.96603	-0.06922	31	2	8.90584	9.02621	9.36067	-0.4296	32	2	9.3851	9.33623
Delta	A	372	H	A372H	8.8969	-0.13835	26	2	8.82344	8.97035	8.80767	-0.98259	27	2	8.58403	9.03131
Delta	A	372	I	A372I	8.72462	-0.31062	41	2	8.76582	8.68343	8.50051	-1.28976	45	2	8.48519	8.51583
Delta	A	372	K	A372K	8.76549	-0.26975	31	2	8.78306	8.74793	8.26891	-1.52135	32	2	8.36694	8.17088
Delta	A	372	L	A372L	8.86439	-0.17086	33	2	8.77203	8.95675	8.89158	-0.89869	33	2	8.83676	8.94639
Delta	A	372	M	A372M	8.98821	-0.04704	34	2	8.92773	9.04868	9.37242	-0.41784	36	2	9.2441	9.50075
Delta	A	372	N	A372N	8.85018	-0.18507	29	2	8.78132	8.91904	8.59251	-1.19776	29	2	8.60819	8.57682
Delta	A	372	P	A372P	8.798	-0.23725	38	2	8.79854	8.79745	9.04557	-0.7447	40	2	8.99258	9.09856
Delta	A	372	Q	A372Q	8.81432	-0.22093	35	2	8.74496	8.88368	8.47046	-1.31981	36	2	8.40185	8.53906
Delta	A	372	R	A372R	8.97426	-0.06098	34	2	8.90608	9.04245	9.13742	-0.65284	37	2	9.0904	9.18444
Delta	A	372	S	A372S	8.71023	-0.32501	25	2	8.69027	8.73019	8.87835	-0.91192	28	2	8.89268	8.86402
Delta	A	372	T	A372T	8.72805	-0.3072	32	2	8.69149	8.76461	8.77716	-1.0131	33	2	8.7496	8.80473
Delta	A	372	V	A372V	8.93717	-0.09808	24	2	8.91161	8.96272	9.25318	-0.53708	26	2	9.32932	9.17705
Delta	A	372	W	A372W	8.96826	-0.06699	34	2	8.93956	8.99696	9.57174	-0.21852	35	2	9.545	9.59848
Delta	A	372	Y	A372Y	8.90998	-0.12527	20	2	8.81845	9.0015	9.07282	-0.71745	21	2	8.93284	9.2128
Delta	S	373	A	S373A	9.05425	0.019	25	2	9.00787	9.10062	9.75942	-0.03084	28	2	9.75267	9.76617
Delta	S	373	C	S373C	8.93188	-0.10337	46	2	8.89472	8.96904	9.64125	-0.14901	48	2	9.59881	9.68369
Delta	S	373	D	S373D	8.97876	-0.05649	37	2	8.93186	9.02566	9.78988	-0.00038	39	2	9.67561	9.90415
Delta	S	373	E	S373E	8.92369	-0.11156	41	2	8.90771	8.93967	9.68586	-0.1044	42	2	9.6558	9.71592
Delta	S	373	F	S373F	8.9174	-0.11785	37	2	8.88814	8.94667	9.43559	-0.35467	37	2	9.35641	9.51477
Delta	S	373	G	S373G	9.01163	-0.02362	35	2	8.97228	9.05097	9.78463	-0.00563	37	2	9.63931	9.92996
Delta	S	373	H	S373H	9.06302	0.02777	26	2	9.01906	9.10698	9.72901	-0.06125	26	2	9.76805	9.68997
Delta	S	373	I	S373I	8.99825	-0.037	36	2	8.94397	9.05252	9.45444	-0.33583	41	2	9.38693	9.52194
Delta	S	373	K	S373K	9.07135	0.03611	43	2	9.03821	9.1045	9.80213	0.01187	44	2	9.66483	9.93943
Delta	S	373	L	S373L	9.01097	-0.02428	45	2	8.97706	9.04487	9.63169	-0.15857	46	2	9.63497	9.62842
Delta	S	373	M	S373M	9.00543	-0.02982	38	2	8.98918	9.02168	9.85724	0.06697	39	2	9.83569	9.87879
Delta	S	373	N	S373N	8.48323	-0.55202	35	2	8.47952	8.48694	9.54326	-0.247	37	2	9.46049	9.62604
Delta	S	373	P	S373P	9.01967	-0.01558	31	2	8.9952	9.04413	9.64511	-0.14515	31	2	9.43721	9.85301
Delta	S	373	Q	S373Q	9.0421	0.00685	41	2	9.00613	9.07807	9.77951	-0.01076	45	2	9.91498	9.64403
Delta	S	373	R	S373R	9.03595	7e-04	31	2	9.04615	9.02575	9.70133	-0.08893	32	2	9.59287	9.80979
Delta	S	373	S	S373S	9.03525	0	36189	2	9.00711	9.06338	9.79026	0	37693	2	9.75058	9.82995
Delta	S	373	T	S373T	9.04733	0.01208	40	2	9.01732	9.07734	9.78955	-0.00071	42	2	9.79705	9.78205
Delta	S	373	V	S373V	8.95018	-0.08507	35	2	8.89052	9.00983	9.27459	-0.51568	37	2	9.14936	9.39982
Delta	S	373	W	S373W	8.98226	-0.05299	54	2	8.93952	9.025	9.83967	0.0494	54	2	9.86244	9.8169
Delta	S	373	Y	S373Y	9.01082	-0.02443	35	2	9.03659	8.98506	9.6228	-0.16747	35	2	9.73746	9.50813
Delta	F	374	A	F374A	8.79298	-0.24227	29	2	8.7806	8.80535	9.3293	-0.46096	29	2	9.21604	9.44256
Delta	F	374	C	F374C	8.50058	-0.53467	29	2	8.54181	8.45934	9.05211	-0.73816	30	2	8.99533	9.10888
Delta	F	374	D	F374D	8.62075	-0.41449	29	2	8.64211	8.59939	9.34296	-0.4473	30	2	9.2293	9.45662
Delta	F	374	E	F374E	8.5959	-0.43935	27	2	8.64627	8.54553	9.15345	-0.63681	29	2	9.16488	9.14202
Delta	F	374	F	F374F	9.03525	0	36189	2	9.00711	9.06338	9.79026	0	37693	2	9.75058	9.82995
Delta	F	374	G	F374G	8.78918	-0.24607	29	2	8.786	8.79236	9.56299	-0.22728	28	2	9.52041	9.60557
Delta	F	374	H	F374H	8.84795	-0.1873	27	2	8.8364	8.85949	9.61535	-0.17491	27	2	9.5432	9.68751
Delta	F	374	I	F374I	8.84495	-0.1903	39	2	8.81612	8.87378	9.67778	-0.11249	40	2	9.62252	9.73303
Delta	F	374	K	F374K	8.80555	-0.22969	35	2	8.77415	8.83696	9.19178	-0.59848	36	2	9.19048	9.19309
Delta	F	374	L	F374L	8.83756	-0.19769	36	2	8.82512	8.85	9.26724	-0.52302	36	2	9.04099	9.4935
Delta	F	374	M	F374M	8.79912	-0.23613	29	2	8.83496	8.76327	9.56205	-0.22821	31	2	9.44358	9.68053
Delta	F	374	N	F374N	7.84842	-1.18683	16	2	7.91624	7.7806	9.5978	-0.19246	18	2	9.5665	9.62911
Delta	F	374	P	F374P	8.80268	-0.23257	24	2	8.77216	8.8332	9.54906	-0.2412	26	2	9.63867	9.45945
Delta	F	374	Q	F374Q	8.71026	-0.32499	38	2	8.70054	8.71997	9.28992	-0.50034	39	2	9.21506	9.36479
Delta	F	374	R	F374R	8.86605	-0.16919	23	2	8.76904	8.96306	9.27846	-0.5118	24	2	9.17056	9.38637
Delta	F	374	S	F374S	8.7749	-0.26034	36	2	8.7686	8.7812	9.36272	-0.42754	37	2	9.36997	9.35548
Delta	F	374	T	F374T	8.72589	-0.30935	42	2	8.7136	8.73819	9.26122	-0.52904	47	2	9.3967	9.12575
Delta	F	374	V	F374V	8.66287	-0.37238	35	2	8.68287	8.64286	8.93144	-0.85882	36	2	9.20262	8.66027
Delta	F	374	W	F374W	9.08388	0.04864	32	2	9.03984	9.12793	9.81234	0.02207	35	2	9.83011	9.79456
Delta	F	374	Y	F374Y	9.01034	-0.02491	31	2	9.00116	9.01951	9.89453	0.10427	32	2	9.76883	10.02024
Delta	S	375	A	S375A	8.94415	-0.0911	45	2	8.93396	8.95434	9.77292	-0.01735	47	2	9.69429	9.85154
Delta	S	375	C	S375C	8.55814	-0.47711	36	2	8.58014	8.53614	8.86681	-0.92346	37	2	8.87268	8.86093
Delta	S	375	D	S375D	8.97852	-0.05673	32	2	8.9315	9.02554	9.7851	-0.00516	32	2	9.72695	9.84326
Delta	S	375	E	S375E	8.8336	-0.20164	42	2	8.82979	8.83741	9.60092	-0.18934	43	2	9.5844	9.61744
Delta	S	375	F	S375F	8.6461	-0.38915	33	2	8.64864	8.64356	8.57361	-1.21666	34	2	8.46362	8.6836
Delta	S	375	G	S375G	8.88936	-0.14588	34	2	8.85143	8.9273	9.62273	-0.16754	34	2	9.51624	9.72922
Delta	S	375	H	S375H	8.94252	-0.09273	50	2	8.89972	8.98532	9.42491	-0.36535	51	2	9.2888	9.56102
Delta	S	375	I	S375I	8.52677	-0.50847	42	2	8.54414	8.5094	8.36431	-1.42595	46	2	8.33879	8.38983
Delta	S	375	K	S375K	8.77649	-0.25875	47	2	8.76451	8.78847	9.13402	-0.65624	47	2	9.19833	9.06971
Delta	S	375	L	S375L	8.57555	-0.45969	45	2	8.60286	8.54825	8.75258	-1.03768	46	2	8.70223	8.80294
Delta	S	375	M	S375M	8.77909	-0.25616	52	2	8.76176	8.79642	9.27417	-0.5161	53	2	9.2703	9.27803
Delta	S	375	N	S375N	8.92791	-0.10733	33	2	8.86884	8.98698	9.29534	-0.49492	37	2	9.2316	9.35909
Delta	S	375	P	S375P	8.76881	-0.26644	66	2	8.77659	8.76103	9.30624	-0.48403	69	2	9.33817	9.27431
Delta	S	375	Q	S375Q	8.97871	-0.05654	50	2	8.98611	8.9713	9.65903	-0.13123	52	2	9.60844	9.70963
Delta	S	375	R	S375R	8.82112	-0.21413	32	2	8.8211	8.82114	9.27276	-0.51751	37	2	9.28786	9.25766
Delta	S	375	S	S375S	9.03525	0	36189	2	9.00711	9.06338	9.79026	0	37693	2	9.75058	9.82995
Delta	S	375	T	S375T	8.95433	-0.08092	36	2	8.90686	9.0018	9.59742	-0.19284	38	2	9.55772	9.63712
Delta	S	375	V	S375V	8.62823	-0.40702	44	2	8.6449	8.61156	8.87059	-0.91968	46	2	8.86109	8.88008
Delta	S	375	W	S375W	8.7264	-0.30885	42	2	8.71191	8.74089	9.01487	-0.77539	42	2	9.08775	8.942
Delta	S	375	Y	S375Y	8.75057	-0.28468	30	2	8.70305	8.79809	8.81532	-0.97494	32	2	8.82129	8.80936
Delta	T	376	A	T376A	8.95102	-0.08423	43	2	8.92075	8.98128	9.55386	-0.23641	44	2	9.40714	9.70058
Delta	T	376	C	T376C	8.83639	-0.19886	52	2	8.8041	8.86868	9.64852	-0.14174	54	2	9.61231	9.68473
Delta	T	376	D	T376D	8.836	-0.19925	36	2	8.77495	8.89704	9.60759	-0.18268	37	2	9.52955	9.68562
Delta	T	376	E	T376E	8.87891	-0.15634	33	2	8.85714	8.90068	9.74477	-0.04549	35	2	9.67811	9.81143
Delta	T	376	F	T376F	8.93976	-0.09549	29	2	8.89228	8.98724	9.55482	-0.23544	29	2	9.48104	9.6286
Delta	T	376	G	T376G	8.62691	-0.40833	29	2	8.62844	8.62538	8.67508	-1.11519	31	2	8.60262	8.74754
Delta	T	376	H	T376H	9.08874	0.0535	25	2	9.06822	9.10927	9.82581	0.03555	26	2	9.87681	9.77482
Delta	T	376	I	T376I	9.00786	-0.02738	28	2	8.96032	9.0554	9.88403	0.09377	30	2	9.71679	10.05127
Delta	T	376	K	T376K	8.99491	-0.04034	40	2	8.94208	9.04774	9.60805	-0.18222	46	2	9.57794	9.63815
Delta	T	376	L	T376L	8.98977	-0.04547	40	2	8.95737	9.02217	9.69098	-0.09928	41	2	9.75876	9.6232
Delta	T	376	M	T376M	9.0282	-0.00704	37	2	8.98477	9.07164	9.76516	-0.0251	37	2	9.71337	9.81695
Delta	T	376	N	T376N	8.90218	-0.13307	29	2	8.86351	8.94084	9.69577	-0.09449	35	2	9.59751	9.79404
Delta	T	376	P	T376P	8.41247	-0.62278	39	2	8.45827	8.36668	7.57689	-2.21337	40	2	7.57419	7.57959
Delta	T	376	Q	T376Q	9.10156	0.06632	30	2	9.03356	9.16957	9.78635	-0.00391	32	2	9.92103	9.65168
Delta	T	376	R	T376R	9.01479	-0.02045	38	2	8.9678	9.06179	9.55671	-0.23356	41	2	9.69947	9.41394
Delta	T	376	S	T376S	9.00858	-0.02667	39	2	9.0475	8.96966	9.82334	0.03307	40	2	9.90748	9.73919
Delta	T	376	T	T376T	9.03525	0	36189	2	9.00711	9.06338	9.79026	0	37693	2	9.75058	9.82995
Delta	T	376	V	T376V	8.95296	-0.08229	27	2	8.86105	9.04486	9.95164	0.16137	30	2	9.84678	10.05649
Delta	T	376	W	T376W	8.95792	-0.07732	38	2	8.94967	8.96617	9.71266	-0.0776	38	2	9.72825	9.69707
Delta	T	376	Y	T376Y	9.01389	-0.02136	43	2	8.97613	9.05165	9.96451	0.17425	45	2	9.98852	9.9405
Delta	F	377	A	F377A	8.6106	-0.42464	44	2	8.65154	8.56966	8.70855	-1.08171	45	2	8.62032	8.79678
Delta	F	377	C	F377C	8.77938	-0.25587	29	2	8.75723	8.80153	9.4262	-0.36407	31	2	9.54132	9.31107
Delta	F	377	D	F377D	6.6366	-2.39865	25	2	7.20445	6.06875	6.65936	-3.1309	31	2	6.70272	6.61601
Delta	F	377	E	F377E	8.00147	-1.03378	47	2	8.14853	7.85441	7.10506	-2.68521	49	2	6.96127	7.24884
Delta	F	377	F	F377F	9.03525	0	36189	2	9.00711	9.06338	9.79026	0	37693	2	9.75058	9.82995
Delta	F	377	G	F377G	8.0541	-0.98115	48	2	8.1962	7.91199	7.12968	-2.66059	47	2	7.17763	7.08172
Delta	F	377	H	F377H	8.54745	-0.48779	42	2	8.58007	8.51484	8.44617	-1.3441	43	2	8.37559	8.51674
Delta	F	377	I	F377I	8.9137	-0.12155	39	2	8.8539	8.9735	9.6714	-0.11886	40	2	9.55163	9.79118
Delta	F	377	K	F377K	8.54341	-0.49184	39	2	8.59415	8.49266	8.24594	-1.54432	42	2	8.26274	8.22914
Delta	F	377	L	F377L	8.87833	-0.15692	41	2	8.85622	8.90044	9.55463	-0.23563	43	2	9.53089	9.57838
Delta	F	377	M	F377M	8.94819	-0.08705	31	2	8.92162	8.97477	9.7536	-0.03666	31	2	9.5383	9.96891
Delta	F	377	N	F377N	8.51683	-0.51842	32	2	8.55211	8.48155	7.82587	-1.9644	32	2	7.9336	7.71814
Delta	F	377	P	F377P	8.41066	-0.62458	36	2	8.4687	8.35262	7.55746	-2.2328	41	2	7.5273	7.58763
Delta	F	377	Q	F377Q	8.49322	-0.54203	37	2	8.48354	8.5029	7.97137	-1.81889	38	2	7.91255	8.0302
Delta	F	377	R	F377R	8.60348	-0.43177	38	2	8.61721	8.58974	8.4477	-1.34256	40	2	8.41437	8.48103
Delta	F	377	S	F377S	8.49515	-0.5401	36	2	8.53754	8.45276	8.06716	-1.7231	38	2	8.26263	7.87169
Delta	F	377	T	F377T	8.75018	-0.28506	38	2	8.75219	8.74818	9.04033	-0.74994	38	2	8.94055	9.14011
Delta	F	377	V	F377V	8.95336	-0.08189	35	2	8.90542	9.0013	9.63516	-0.1551	35	2	9.57528	9.69504
Delta	F	377	W	F377W	8.9995	-0.03574	35	2	8.97601	9.02299	9.59783	-0.19243	37	2	9.52896	9.66671
Delta	F	377	Y	F377Y	8.87086	-0.16439	26	2	8.82221	8.91951	9.16286	-0.6274	28	2	8.89973	9.42599
Delta	K	378	A	K378A	8.91567	-0.11958	41	2	8.88356	8.94777	9.72925	-0.06101	41	2	9.65912	9.79939
Delta	K	378	C	K378C	8.78458	-0.25067	30	2	8.74293	8.82623	9.73297	-0.05729	30	2	9.57362	9.89232
Delta	K	378	D	K378D	8.84725	-0.18799	41	2	8.86942	8.82508	9.71919	-0.07107	41	2	9.70266	9.73571
Delta	K	378	E	K378E	8.86742	-0.16783	41	2	8.92647	8.80837	9.87186	0.0816	44	2	9.9332	9.81053
Delta	K	378	F	K378F	8.63611	-0.39914	41	2	8.61074	8.66147	9.19364	-0.59662	43	2	9.26184	9.12544
Delta	K	378	G	K378G	8.43159	-0.60365	35	2	8.39487	8.46832	7.97687	-1.8134	38	2	7.86805	8.08568
Delta	K	378	H	K378H	8.97301	-0.06224	44	2	8.93275	9.01327	9.81399	0.02373	47	2	9.79701	9.83097
Delta	K	378	I	K378I	8.87571	-0.15954	34	2	8.87185	8.87956	9.77665	-0.01361	37	2	9.73636	9.81695
Delta	K	378	K	K378K	9.03525	0	36189	2	9.00711	9.06338	9.79026	0	37693	2	9.75058	9.82995
Delta	K	378	L	K378L	8.90864	-0.12661	58	2	8.88514	8.93214	9.76056	-0.02971	62	2	9.67287	9.84825
Delta	K	378	M	K378M	8.92869	-0.10656	51	2	8.89232	8.96506	9.67756	-0.1127	55	2	9.70967	9.64545
Delta	K	378	N	K378N	9.02042	-0.01483	32	2	8.98097	9.05987	9.79227	0.00201	33	2	9.73998	9.84457
Delta	K	378	P	K378P	6.2503	-2.78495	35	2	6.48962	6.01098	6.63418	-3.15609	43	2	6.62815	6.64021
Delta	K	378	Q	K378Q	9.02539	-0.00985	35	2	9.00862	9.04217	9.81375	0.02349	37	2	9.67244	9.95506
Delta	K	378	R	K378R	9.0857	0.05045	41	2	9.07391	9.09749	9.86723	0.07697	44	2	9.86748	9.86698
Delta	K	378	S	K378S	8.88582	-0.14942	41	2	8.93139	8.84025	9.86236	0.07209	43	2	9.85293	9.87179
Delta	K	378	T	K378T	8.96799	-0.06726	54	2	8.94199	8.99398	9.78521	-0.00505	57	2	9.6857	9.88472
Delta	K	378	V	K378V	8.90065	-0.13459	49	2	8.875	8.9263	9.80951	0.01925	52	2	9.66672	9.95231
Delta	K	378	W	K378W	8.63329	-0.40196	44	2	8.65075	8.61583	8.85973	-0.93053	46	2	8.79019	8.92927
Delta	K	378	Y	K378Y	8.7076	-0.32765	30	2	8.72036	8.69484	9.2847	-0.50557	30	2	9.3514	9.21799
Delta	C	379	A	C379A	7.97838	-1.05686	23	2	8.22099	7.73578	7.03621	-2.75406	24	2	7.2099	6.86251
Delta	C	379	C	C379C	9.03525	0	36189	2	9.00711	9.06338	9.79026	0	37693	2	9.75058	9.82995
Delta	C	379	D	C379D	5.21697	-3.81828	33	2	5.30124	5.1327	6.34877	-3.44149	36	2	6.27087	6.42667
Delta	C	379	E	C379E	6.4678	-2.56745	35	2	7.10962	5.82597	6.4936	-3.29667	38	2	6.41953	6.56767
Delta	C	379	F	C379F	8.5534	-0.48185	39	2	8.59602	8.51078	8.35021	-1.44006	43	2	8.33898	8.36144
Delta	C	379	G	C379G	6.32686	-2.70838	40	2	6.88546	5.76826	6.40811	-3.38215	46	2	6.4307	6.38553
Delta	C	379	H	C379H	7.41992	-1.61533	41	2	7.88868	6.95116	6.76981	-3.02046	53	2	6.77785	6.76176
Delta	C	379	I	C379I	8.32138	-0.71387	27	2	8.42662	8.21614	7.38757	-2.40269	28	2	7.33382	7.44133
Delta	C	379	K	C379K	5.46323	-3.57201	37	2	5.70629	5.22018	6.42684	-3.36342	41	2	6.33635	6.51733
Delta	C	379	L	C379L	8.288	-0.74725	38	2	8.43533	8.14067	7.4045	-2.38576	39	2	7.39461	7.4144
Delta	C	379	M	C379M	8.31308	-0.72216	31	2	8.47299	8.15317	7.56533	-2.22493	33	2	7.69966	7.43101
Delta	C	379	N	C379N	6.37154	-2.66371	21	2	6.84469	5.89839	6.2345	-3.55576	24	2	6.17943	6.28957
Delta	C	379	P	C379P	5.77244	-3.26281	36	2	6.1625	5.38237	6.37412	-3.41614	41	2	6.35211	6.39614
Delta	C	379	Q	C379Q	6.35013	-2.68512	27	2	6.65633	6.04393	6.49705	-3.29321	32	2	6.50703	6.48707
Delta	C	379	R	C379R	5.69618	-3.33907	46	2	5.94893	5.44343	6.28342	-3.50684	50	2	6.22848	6.33836
Delta	C	379	S	C379S	7.96927	-1.06597	29	2	8.10398	7.83457	6.81741	-2.97285	30	2	6.76913	6.86569
Delta	C	379	T	C379T	8.33951	-0.69574	21	2	8.4934	8.18562	7.05233	-2.73793	21	2	6.94964	7.15503
Delta	C	379	V	C379V	8.47284	-0.56241	34	2	8.49608	8.4496	7.65832	-2.13195	35	2	7.58018	7.73645
Delta	C	379	W	C379W	8.68606	-0.34918	38	2	8.71444	8.65769	8.84732	-0.94294	41	2	8.84715	8.84749
Delta	C	379	Y	C379Y	8.21348	-0.82177	42	2	8.24467	8.18228	7.16953	-2.62073	42	2	7.10266	7.2364
Delta	Y	380	A	Y380A	7.86598	-1.16927	24	2	7.95933	7.77263	7.01202	-2.77825	27	2	6.81265	7.21138
Delta	Y	380	C	Y380C	8.21399	-0.82125	34	2	8.32009	8.10789	7.23148	-2.55879	34	2	7.21864	7.24431
Delta	Y	380	D	Y380D	6.94019	-2.09506	35	2	7.28941	6.59097	6.65953	-3.13073	37	2	6.63311	6.68595
Delta	Y	380	E	Y380E	7.90418	-1.13106	39	2	8.09484	7.71353	6.63677	-3.15349	45	2	6.66759	6.60596
Delta	Y	380	F	Y380F	8.98454	-0.0507	29	2	8.93366	9.03542	9.69942	-0.09085	29	2	9.57962	9.81922
Delta	Y	380	G	Y380G	5.64534	-3.3899	22	2	5.90006	5.39062	6.35707	-3.4332	27	2	6.3132	6.40094
Delta	Y	380	H	Y380H	8.66064	-0.37461	23	2	8.66806	8.65322	8.86091	-0.92935	26	2	8.88872	8.8331
Delta	Y	380	I	Y380I	8.49959	-0.53566	36	2	8.52581	8.47337	8.00472	-1.78554	36	2	8.02161	7.98783
Delta	Y	380	K	Y380K	7.96238	-1.07286	36	2	8.09262	7.83215	6.80283	-2.98743	39	2	6.67374	6.93192
Delta	Y	380	L	Y380L	7.9712	-1.06404	37	2	8.15616	7.78624	7.11473	-2.67553	39	2	7.20394	7.02553
Delta	Y	380	M	Y380M	8.40297	-0.63227	31	2	8.47903	8.32691	7.42976	-2.3605	32	2	7.51356	7.34596
Delta	Y	380	N	Y380N	8.09261	-0.94264	24	2	8.15339	8.03183	6.94559	-2.84467	26	2	6.9737	6.91749
Delta	Y	380	P	Y380P	5.43714	-3.5981	46	2	5.69728	5.17701	6.5194	-3.27086	50	2	6.54648	6.49232
Delta	Y	380	Q	Y380Q	8.23092	-0.80432	33	2	8.34609	8.11576	7.14838	-2.64188	36	2	7.27239	7.02437
Delta	Y	380	R	Y380R	8.17634	-0.8589	39	2	8.33309	8.0196	7.02767	-2.76259	40	2	7.15765	6.8977
Delta	Y	380	S	Y380S	8.34344	-0.69181	34	2	8.49154	8.19533	7.29875	-2.49152	35	2	7.34105	7.25644
Delta	Y	380	T	Y380T	8.40834	-0.6269	20	2	8.41109	8.40559	7.84266	-1.9476	22	2	7.84869	7.83664
Delta	Y	380	V	Y380V	8.43424	-0.601	31	2	8.51375	8.35474	7.552	-2.23826	33	2	7.42438	7.67962
Delta	Y	380	W	Y380W	9.0041	-0.03114	33	2	8.98352	9.02469	9.64175	-0.14851	33	2	9.71571	9.5678
Delta	Y	380	Y	Y380Y	9.03525	0	36189	2	9.00711	9.06338	9.79026	0	37693	2	9.75058	9.82995
Delta	G	381	A	G381A	8.72567	-0.30957	26	2	8.74661	8.70473	9.08353	-0.70673	28	2	9.08627	9.08079
Delta	G	381	C	G381C	8.53717	-0.49807	28	2	8.54469	8.52966	8.36586	-1.42441	28	2	8.29908	8.43263
Delta	G	381	D	G381D	8.65984	-0.37541	30	2	8.68033	8.63935	8.78099	-1.00927	30	2	8.78326	8.77872
Delta	G	381	E	G381E	8.66144	-0.37381	37	2	8.66435	8.65853	8.69222	-1.09805	38	2	8.65929	8.72515
Delta	G	381	F	G381F	8.48126	-0.55398	40	2	8.51681	8.44572	8.00376	-1.78651	42	2	7.8998	8.10772
Delta	G	381	G	G381G	9.03525	0	36189	2	9.00711	9.06338	9.79026	0	37693	2	9.75058	9.82995
Delta	G	381	H	G381H	8.99589	-0.03935	34	2	8.94429	9.0475	9.69884	-0.09142	35	2	9.67598	9.72171
Delta	G	381	I	G381I	8.51409	-0.52115	35	2	8.50321	8.52497	7.82595	-1.96431	35	2	7.81189	7.84001
Delta	G	381	K	G381K	8.9949	-0.04035	41	2	8.99255	8.99725	9.79879	0.00853	42	2	9.68641	9.91117
Delta	G	381	L	G381L	8.56414	-0.47111	32	2	8.59011	8.53816	8.39566	-1.3946	33	2	8.24373	8.5476
Delta	G	381	M	G381M	8.64681	-0.38843	22	2	8.73209	8.56153	8.81962	-0.97064	22	2	8.74991	8.88933
Delta	G	381	N	G381N	9.05233	0.01708	30	2	9.00784	9.09681	9.88179	0.09153	30	2	9.81253	9.95105
Delta	G	381	P	G381P	8.3845	-0.65074	33	2	8.55578	8.21322	7.57606	-2.2142	37	2	7.53659	7.61554
Delta	G	381	Q	G381Q	8.97576	-0.05949	30	2	9.02031	8.9312	9.74994	-0.04032	31	2	9.59443	9.90545
Delta	G	381	R	G381R	9.02635	-0.0089	25	2	9.02371	9.02899	10.1711	0.38083	29	2	10.29406	10.04813
Delta	G	381	S	G381S	8.847	-0.18824	42	2	8.84424	8.84977	9.36064	-0.42963	45	2	9.30829	9.41298
Delta	G	381	T	G381T	8.6452	-0.39005	26	2	8.72532	8.56507	8.84409	-0.94618	29	2	8.76986	8.91831
Delta	G	381	V	G381V	8.55901	-0.47624	33	2	8.59883	8.51919	8.45365	-1.33661	31	2	8.44002	8.46728
Delta	G	381	W	G381W	8.44642	-0.58882	22	2	8.49969	8.39315	7.93408	-1.85619	22	2	7.9621	7.90605
Delta	G	381	Y	G381Y	8.47883	-0.55642	34	2	8.53811	8.41954	7.9236	-1.86667	34	2	8.08964	7.75756
Delta	V	382	A	V382A	8.86791	-0.16734	40	2	8.86848	8.86734	9.37022	-0.42004	42	2	9.4187	9.32174
Delta	V	382	C	V382C	8.9266	-0.10864	32	2	8.86122	8.99198	9.57613	-0.21413	32	2	9.42769	9.72458
Delta	V	382	D	V382D	8.57892	-0.45632	40	2	8.59035	8.56749	8.37107	-1.41919	43	2	8.38616	8.35598
Delta	V	382	E	V382E	8.56566	-0.46959	30	2	8.71685	8.41447	8.42304	-1.36722	38	2	8.48107	8.36502
Delta	V	382	F	V382F	9.02899	-0.00626	39	2	8.9702	9.08778	9.815	0.02473	40	2	9.77056	9.85944
Delta	V	382	G	V382G	8.55598	-0.47927	12	2	8.65622	8.45574	7.8836	-1.90667	12	2	8.08864	7.67856
Delta	V	382	H	V382H	8.8196	-0.21564	29	2	8.80124	8.83797	8.7788	-1.01146	31	2	8.57269	8.98491
Delta	V	382	I	V382I	9.02866	-0.00658	25	2	8.98315	9.07418	9.81733	0.02707	26	2	9.65929	9.97537
Delta	V	382	K	V382K	8.59128	-0.44396	28	2	8.61399	8.56858	8.32956	-1.4607	29	2	8.24367	8.41546
Delta	V	382	L	V382L	8.99056	-0.04469	44	2	8.9856	8.99552	9.73802	-0.05224	47	2	9.68167	9.79437
Delta	V	382	M	V382M	9.0026	-0.03265	31	2	8.92959	9.0756	9.72257	-0.0677	32	2	9.68928	9.75585
Delta	V	382	N	V382N	8.64422	-0.39102	31	2	8.63743	8.65102	8.65532	-1.13494	35	2	8.56176	8.74888
Delta	V	382	P	V382P	8.84156	-0.19369	34	2	8.84135	8.84176	9.1088	-0.68146	36	2	9.11844	9.09917
Delta	V	382	Q	V382Q	8.61307	-0.42218	25	2	8.66473	8.56141	8.56017	-1.23009	25	2	8.7779	8.34244
Delta	V	382	R	V382R	8.58505	-0.45019	28	2	8.62474	8.54537	8.2659	-1.52436	28	2	8.33553	8.19627
Delta	V	382	S	V382S	8.67804	-0.35721	41	2	8.6907	8.66537	8.6842	-1.10606	41	2	8.63982	8.72859
Delta	V	382	T	V382T	9.03756	0.00231	30	2	8.962	9.11311	9.80638	0.01612	33	2	9.74119	9.87158
Delta	V	382	V	V382V	9.03525	0	36189	2	9.00711	9.06338	9.79026	0	37693	2	9.75058	9.82995
Delta	V	382	W	V382W	8.87838	-0.15687	37	2	8.8673	8.88945	9.25828	-0.53199	39	2	9.25164	9.26492
Delta	V	382	Y	V382Y	8.93473	-0.10052	26	2	8.87663	8.99283	9.4762	-0.31406	27	2	9.39355	9.55886
Delta	S	383	A	S383A	9.03548	0.00023	31	2	9.04555	9.02541	9.82176	0.0315	30	2	9.88567	9.75785
Delta	S	383	C	S383C	8.7026	-0.33264	40	2	8.71145	8.69376	9.48103	-0.30923	40	2	9.53102	9.43105
Delta	S	383	D	S383D	9.05049	0.01525	40	2	9.05457	9.04642	9.80868	0.01841	43	2	9.67481	9.94254
Delta	S	383	E	S383E	9.0678	0.03255	33	2	9.07548	9.06012	9.59218	-0.19808	35	2	9.71003	9.47433
Delta	S	383	F	S383F	8.89105	-0.1442	42	2	8.88731	8.89478	9.40561	-0.38465	44	2	9.45576	9.35546
Delta	S	383	G	S383G	8.94395	-0.0913	32	2	8.90478	8.98312	9.72757	-0.06269	33	2	9.65024	9.80491
Delta	S	383	H	S383H	8.91937	-0.11587	22	2	8.96053	8.87821	9.69606	-0.0942	24	2	9.752	9.64013
Delta	S	383	I	S383I	8.99152	-0.04373	32	2	8.98838	8.99465	9.65306	-0.1372	36	2	9.67692	9.6292
Delta	S	383	K	S383K	9.03907	0.00383	35	2	8.99397	9.08418	9.74577	-0.04449	37	2	9.61838	9.87317
Delta	S	383	L	S383L	9.02961	-0.00564	30	2	9.03131	9.02791	9.59948	-0.19078	34	2	9.45048	9.74849
Delta	S	383	M	S383M	9.04424	0.009	25	2	9.0031	9.08538	9.57677	-0.21349	26	2	9.62683	9.52671
Delta	S	383	N	S383N	9.04512	0.00987	28	2	9.02588	9.06436	9.44581	-0.34445	30	2	9.05864	9.83298
Delta	S	383	P	S383P	8.96746	-0.06779	28	2	8.94467	8.99024	9.70874	-0.08152	28	2	9.66535	9.75214
Delta	S	383	Q	S383Q	9.01979	-0.01545	28	2	9.00029	9.0393	9.72596	-0.06431	30	2	9.77705	9.67487
Delta	S	383	R	S383R	9.00911	-0.02613	30	2	8.97746	9.04076	9.77675	-0.01352	30	2	9.7078	9.84569
Delta	S	383	S	S383S	9.03525	0	36189	2	9.00711	9.06338	9.79026	0	37693	2	9.75058	9.82995
Delta	S	383	T	S383T	9.0391	0.00385	32	2	8.98527	9.09293	9.99623	0.20596	34	2	9.92219	10.07026
Delta	S	383	V	S383V	9.01941	-0.01584	38	2	9.00307	9.03575	9.93405	0.14379	38	2	9.89592	9.97218
Delta	S	383	W	S383W	8.91379	-0.12146	49	2	8.90005	8.92753	9.58995	-0.20032	50	2	9.46649	9.71341
Delta	S	383	Y	S383Y	8.91417	-0.12108	33	2	8.92344	8.9049	9.65057	-0.13969	32	2	9.61531	9.68584
Delta	P	384	A	P384A	9.11607	0.08083	45	2	9.07662	9.15552	9.93031	0.14004	47	2	9.80423	10.05638
Delta	P	384	C	P384C	8.79591	-0.23933	43	2	8.79175	8.80008	9.24178	-0.54849	45	2	9.18626	9.29729
Delta	P	384	D	P384D	8.9546	-0.08065	38	2	8.93261	8.97659	9.5801	-0.21016	40	2	9.46515	9.69505
Delta	P	384	E	P384E	8.99979	-0.03545	40	2	8.99075	9.00884	9.75317	-0.03709	46	2	9.61114	9.89521
Delta	P	384	F	P384F	9.05468	0.01943	35	2	9.02089	9.08847	9.77803	-0.01224	38	2	9.81404	9.74201
Delta	P	384	G	P384G	9.01659	-0.01866	39	2	8.91666	9.11651	9.77796	-0.01231	38	2	9.63572	9.92019
Delta	P	384	H	P384H	9.03751	0.00227	57	2	9.03556	9.03946	9.70552	-0.08475	57	2	9.59263	9.8184
Delta	P	384	I	P384I	9.07829	0.04305	34	2	9.06131	9.09528	9.79044	0.00018	36	2	9.71996	9.86093
Delta	P	384	K	P384K	9.09205	0.0568	45	2	9.01573	9.16837	9.82609	0.03583	48	2	9.7539	9.89829
Delta	P	384	L	P384L	9.09137	0.05612	38	2	9.04727	9.13546	9.74076	-0.04951	41	2	9.75102	9.7305
Delta	P	384	M	P384M	9.04575	0.0105	45	2	9.05643	9.03506	10.02154	0.23127	50	2	9.98989	10.05318
Delta	P	384	N	P384N	8.97562	-0.05962	41	2	8.93488	9.01636	9.63249	-0.15777	43	2	9.58156	9.68343
Delta	P	384	P	P384P	9.03525	0	36189	2	9.00711	9.06338	9.79026	0	37693	2	9.75058	9.82995
Delta	P	384	Q	P384Q	9.09431	0.05906	33	2	9.04166	9.14695	9.92528	0.13502	34	2	10.01817	9.8324
Delta	P	384	R	P384R	9.10461	0.06937	44	2	9.09146	9.11777	9.95037	0.16011	47	2	9.93752	9.96322
Delta	P	384	S	P384S	9.00239	-0.03285	33	2	8.97514	9.02965	9.6575	-0.13277	34	2	9.65165	9.66335
Delta	P	384	T	P384T	9.01286	-0.02238	41	2	8.98153	9.04419	9.82319	0.03292	43	2	9.79107	9.8553
Delta	P	384	V	P384V	9.07925	0.04401	43	2	9.07673	9.08177	9.85541	0.06514	48	2	9.79585	9.91496
Delta	P	384	W	P384W	9.04317	0.00792	33	2	9.03638	9.04996	9.92268	0.13242	37	2	9.8084	10.03697
Delta	P	384	Y	P384Y	9.06365	0.02841	44	2	9.0214	9.10591	9.69995	-0.09031	46	2	9.72334	9.67657
Delta	T	385	A	T385A	9.09574	0.0605	44	2	9.034	9.15748	9.77358	-0.01669	41	2	9.74114	9.80602
Delta	T	385	C	T385C	8.44945	-0.5858	47	2	8.52296	8.37594	9.57829	-0.21197	48	2	9.54563	9.61095
Delta	T	385	D	T385D	9.06476	0.02951	42	2	9.03652	9.093	9.96383	0.17357	43	2	10.02907	9.89859
Delta	T	385	E	T385E	9.02229	-0.01296	29	2	8.99001	9.05457	9.97693	0.18667	29	2	10.02777	9.9261
Delta	T	385	F	T385F	8.9594	-0.07584	35	2	8.9234	8.99541	9.69777	-0.09249	34	2	9.55332	9.84222
Delta	T	385	G	T385G	9.02134	-0.01391	32	2	8.97675	9.06592	9.68561	-0.10466	33	2	9.48082	9.89039
Delta	T	385	H	T385H	9.03133	-0.00391	41	2	8.98989	9.07278	9.94346	0.15319	42	2	9.87516	10.01175
Delta	T	385	I	T385I	8.98037	-0.05488	34	2	8.97291	8.98782	9.83027	0.04	35	2	9.64874	10.01179
Delta	T	385	K	T385K	9.07836	0.04312	33	2	9.0618	9.09493	9.73607	-0.0542	34	2	9.81749	9.65464
Delta	T	385	L	T385L	9.07433	0.03908	29	2	8.99633	9.15232	9.70775	-0.08252	33	2	9.65261	9.76288
Delta	T	385	M	T385M	9.0542	0.01895	34	2	9.0615	9.04689	9.77876	-0.01151	36	2	9.57783	9.97968
Delta	T	385	N	T385N	9.03861	0.00337	33	2	9.00418	9.07305	10.02165	0.23139	33	2	9.90068	10.14263
Delta	T	385	P	T385P	8.98821	-0.04704	34	2	8.99145	8.98497	9.86167	0.07141	36	2	9.87708	9.84627
Delta	T	385	Q	T385Q	9.06621	0.03097	51	2	9.01815	9.11427	9.89938	0.10912	50	2	9.99998	9.79879
Delta	T	385	R	T385R	9.08941	0.05416	36	2	9.0208	9.15801	9.90296	0.11269	42	2	9.93282	9.8731
Delta	T	385	S	T385S	9.04713	0.01188	52	2	9.02002	9.07423	9.92636	0.1361	53	2	9.86175	9.99098
Delta	T	385	T	T385T	9.03525	0	36189	2	9.00711	9.06338	9.79026	0	37693	2	9.75058	9.82995
Delta	T	385	V	T385V	8.99792	-0.03733	37	2	9.01811	8.97773	9.70606	-0.0842	37	2	9.64916	9.76297
Delta	T	385	W	T385W	8.99557	-0.03968	42	2	8.95593	9.03521	9.76873	-0.02153	44	2	9.83746	9.70001
Delta	T	385	Y	T385Y	9.02777	-0.00747	37	2	9.00053	9.05501	9.87538	0.08512	36	2	9.75716	9.99361
Delta	K	386	A	K386A	8.98776	-0.04749	36	2	9.01551	8.96	9.89443	0.10416	40	2	9.7788	10.01005
Delta	K	386	C	K386C	8.8268	-0.20845	41	2	8.80862	8.84498	9.45919	-0.33108	41	2	9.52241	9.39597
Delta	K	386	D	K386D	9.01125	-0.02399	37	2	9.00842	9.01409	9.75493	-0.03534	37	2	9.73679	9.77307
Delta	K	386	E	K386E	9.02895	-0.0063	24	2	9.04089	9.01701	9.93241	0.14215	27	2	9.80826	10.05656
Delta	K	386	F	K386F	8.88104	-0.1542	44	2	8.86375	8.89833	9.39049	-0.39977	48	2	9.35745	9.42354
Delta	K	386	G	K386G	9.00524	-0.03	40	2	8.96724	9.04324	9.84436	0.05409	42	2	9.75672	9.932
Delta	K	386	H	K386H	9.01301	-0.02223	42	2	8.95771	9.06831	9.77858	-0.01168	42	2	9.65179	9.90537
Delta	K	386	I	K386I	8.93856	-0.09668	30	2	8.91435	8.96278	9.57704	-0.21322	32	2	9.54632	9.60777
Delta	K	386	K	K386K	9.03525	0	36189	2	9.00711	9.06338	9.79026	0	37693	2	9.75058	9.82995
Delta	K	386	L	K386L	8.98886	-0.04638	55	2	8.95366	9.02407	9.69875	-0.09151	56	2	9.61988	9.77762
Delta	K	386	M	K386M	8.99656	-0.03868	41	2	8.98918	9.00394	9.71476	-0.0755	42	2	9.77676	9.65276
Delta	K	386	N	K386N	9.02644	-0.0088	44	2	9.00204	9.05085	9.81851	0.02825	45	2	9.79652	9.8405
Delta	K	386	P	K386P	8.67042	-0.36482	40	2	8.69848	8.64236	8.77793	-1.01233	41	2	8.70642	8.84944
Delta	K	386	Q	K386Q	9.06589	0.03064	24	2	9.02669	9.10508	9.73812	-0.05214	27	2	9.77538	9.70087
Delta	K	386	R	K386R	9.09564	0.0604	29	2	9.03216	9.15913	9.83779	0.04753	31	2	9.85371	9.82188
Delta	K	386	S	K386S	9.05112	0.01587	42	2	9.01391	9.08833	9.77832	-0.01194	43	2	9.72044	9.83621
Delta	K	386	T	K386T	9.02388	-0.01137	30	2	8.95053	9.09723	9.78027	-0.00999	32	2	9.69156	9.86899
Delta	K	386	V	K386V	8.99141	-0.04384	26	2	8.93553	9.04729	9.79171	0.00144	26	2	9.63688	9.94653
Delta	K	386	W	K386W	8.75311	-0.28214	45	2	8.75288	8.75334	9.15812	-0.63214	48	2	9.16486	9.15138
Delta	K	386	Y	K386Y	8.94897	-0.08627	44	2	8.89855	8.9994	9.6033	-0.18696	46	2	9.8005	9.4061
Delta	L	387	A	L387A	8.73594	-0.29931	32	2	8.76798	8.70389	8.98096	-0.80931	34	2	8.86177	9.10015
Delta	L	387	C	L387C	8.5372	-0.49805	32	2	8.59433	8.48006	8.78695	-1.00332	33	2	8.83273	8.74116
Delta	L	387	D	L387D	8.68016	-0.35508	46	2	8.69907	8.66126	8.88642	-0.90384	48	2	8.86572	8.90713
Delta	L	387	E	L387E	8.66999	-0.36525	30	2	8.71319	8.6268	8.85945	-0.93081	32	2	8.84883	8.87008
Delta	L	387	F	L387F	8.7954	-0.23985	38	2	8.76864	8.82215	9.22251	-0.56775	41	2	9.14121	9.30381
Delta	L	387	G	L387G	8.67992	-0.35532	38	2	8.68806	8.67178	8.90766	-0.8826	40	2	8.87713	8.93819
Delta	L	387	H	L387H	8.61444	-0.42081	25	2	8.63787	8.59101	8.8	-0.99027	25	2	8.71223	8.88776
Delta	L	387	I	L387I	8.97	-0.06525	17	2	8.91382	9.02617	9.51972	-0.27054	18	2	9.52619	9.51325
Delta	L	387	K	L387K	8.58971	-0.44553	30	2	8.58509	8.59434	8.58166	-1.2086	30	2	8.5429	8.62043
Delta	L	387	L	L387L	9.03525	0	36189	2	9.00711	9.06338	9.79026	0	37693	2	9.75058	9.82995
Delta	L	387	M	L387M	8.92437	-0.11087	42	2	8.88203	8.96671	9.68247	-0.1078	42	2	9.66673	9.69821
Delta	L	387	N	L387N	8.64208	-0.39316	38	2	8.67986	8.60431	8.7894	-1.00087	38	2	8.84016	8.73863
Delta	L	387	P	L387P	8.55421	-0.48104	31	2	8.57887	8.52955	8.3841	-1.40617	33	2	8.30288	8.46532
Delta	L	387	Q	L387Q	8.65454	-0.38071	37	2	8.72347	8.58561	8.68391	-1.10635	38	2	8.64421	8.72361
Delta	L	387	R	L387R	8.61504	-0.4202	32	2	8.66621	8.56388	8.47336	-1.31691	33	2	8.48116	8.46556
Delta	L	387	S	L387S	8.60811	-0.42714	32	2	8.64674	8.56948	8.66363	-1.12663	36	2	8.77576	8.5515
Delta	L	387	T	L387T	8.59921	-0.43604	30	2	8.63912	8.5593	8.88238	-0.90789	35	2	8.879	8.88575
Delta	L	387	V	L387V	8.83566	-0.19959	26	2	8.81469	8.85663	9.04242	-0.74784	28	2	8.96598	9.11887
Delta	L	387	W	L387W	8.863	-0.17225	35	2	8.86209	8.86391	9.32442	-0.46584	35	2	9.4028	9.24605
Delta	L	387	Y	L387Y	8.63163	-0.40362	29	2	8.64303	8.62023	8.31067	-1.4796	32	2	8.50961	8.11172
Delta	N	388	A	N388A	8.96915	-0.0661	32	2	8.92852	9.00978	9.82999	0.03972	35	2	9.82864	9.83133
Delta	N	388	C	N388C	8.88726	-0.14798	41	2	8.85079	8.92374	9.5694	-0.22087	43	2	9.40983	9.72896
Delta	N	388	D	N388D	9.02574	-0.0095	43	2	8.99523	9.05625	9.81842	0.02816	45	2	9.7412	9.89564
Delta	N	388	E	N388E	9.02338	-0.01187	35	2	9.01224	9.03452	9.78212	-0.00814	36	2	9.77754	9.7867
Delta	N	388	F	N388F	8.79866	-0.23659	49	2	8.78038	8.81694	9.32013	-0.47014	51	2	9.27615	9.36411
Delta	N	388	G	N388G	9.00689	-0.02836	40	2	8.95683	9.05694	9.75787	-0.03239	42	2	9.63213	9.88361
Delta	N	388	H	N388H	9.00468	-0.03057	34	2	8.94598	9.06338	9.67446	-0.1158	36	2	9.67924	9.66969
Delta	N	388	I	N388I	8.81625	-0.219	39	2	8.8287	8.80379	9.46934	-0.32092	40	2	9.40893	9.52975
Delta	N	388	K	N388K	8.99017	-0.04508	40	2	8.98929	8.99105	9.78806	-0.0022	45	2	9.73747	9.83866
Delta	N	388	L	N388L	8.87541	-0.15983	28	2	8.85111	8.89971	9.52147	-0.26879	31	2	9.4454	9.59755
Delta	N	388	M	N388M	9.02627	-0.00897	27	2	8.98864	9.0639	9.81594	0.02568	27	2	9.79716	9.83471
Delta	N	388	N	N388N	9.03525	0	36189	2	9.00711	9.06338	9.79026	0	37693	2	9.75058	9.82995
Delta	N	388	P	N388P	9.08367	0.04842	42	2	9.06678	9.10055	9.78295	-0.00731	43	2	9.81371	9.7522
Delta	N	388	Q	N388Q	9.0297	-0.00555	41	2	8.99325	9.06614	9.7604	-0.02986	43	2	9.66346	9.85735
Delta	N	388	R	N388R	8.94292	-0.09232	36	2	8.91097	8.97487	9.60632	-0.18395	36	2	9.57024	9.64239
Delta	N	388	S	N388S	8.97001	-0.06523	60	2	8.93708	9.00295	9.66617	-0.1241	62	2	9.60395	9.72838
Delta	N	388	T	N388T	8.97043	-0.06481	38	2	8.91017	9.0307	9.62184	-0.16842	41	2	9.68327	9.56042
Delta	N	388	V	N388V	8.8943	-0.14095	34	2	8.89976	8.88883	9.41307	-0.3772	36	2	9.22915	9.59698
Delta	N	388	W	N388W	8.76156	-0.27369	40	2	8.74983	8.77328	9.28596	-0.5043	41	2	9.21485	9.35707
Delta	N	388	Y	N388Y	8.79193	-0.24331	41	2	8.77789	8.80597	9.39465	-0.39562	42	2	9.43723	9.35207
Delta	D	389	A	D389A	8.99168	-0.04357	37	2	8.95596	9.0274	9.57207	-0.2182	40	2	9.59635	9.54778
Delta	D	389	C	D389C	8.90348	-0.13177	31	2	8.88708	8.91988	9.5713	-0.21897	29	2	9.52272	9.61987
Delta	D	389	D	D389D	9.03525	0	36189	2	9.00711	9.06338	9.79026	0	37693	2	9.75058	9.82995
Delta	D	389	E	D389E	9.0627	0.02745	49	2	9.05054	9.07486	9.8122	0.02193	52	2	9.81872	9.80568
Delta	D	389	F	D389F	8.95733	-0.07792	40	2	8.948	8.96666	9.52566	-0.2646	38	2	9.48663	9.5647
Delta	D	389	G	D389G	9.0194	-0.01585	41	2	8.98692	9.05187	9.72495	-0.06532	43	2	9.66846	9.78143
Delta	D	389	H	D389H	9.00409	-0.03116	29	2	8.91855	9.08962	9.67863	-0.11163	32	2	9.6309	9.72636
Delta	D	389	I	D389I	8.75154	-0.2837	33	2	8.75809	8.74499	9.16101	-0.62926	33	2	9.07487	9.24715
Delta	D	389	K	D389K	9.03326	-0.00198	36	2	9.01864	9.04788	9.66221	-0.12805	35	2	9.43465	9.88977
Delta	D	389	L	D389L	8.95765	-0.0776	35	2	8.93314	8.98215	9.41542	-0.37485	38	2	9.50366	9.32717
Delta	D	389	M	D389M	8.96556	-0.06969	35	2	9.00595	8.92516	9.67952	-0.11075	37	2	9.747	9.61204
Delta	D	389	N	D389N	9.00698	-0.02826	27	2	8.99434	9.01963	9.78988	-0.00039	27	2	9.61765	9.9621
Delta	D	389	P	D389P	8.7566	-0.27865	42	2	8.77891	8.73428	9.13028	-0.65998	41	2	9.20263	9.05793
Delta	D	389	Q	D389Q	8.98864	-0.0466	30	2	8.98986	8.98743	9.57999	-0.21028	33	2	9.5583	9.60168
Delta	D	389	R	D389R	8.98423	-0.05102	27	2	9.00172	8.96674	9.53144	-0.25883	27	2	9.45905	9.60382
Delta	D	389	S	D389S	9.039	0.00375	36	2	8.98171	9.09628	9.76139	-0.02888	40	2	9.6583	9.86447
Delta	D	389	T	D389T	9.0056	-0.02965	26	2	8.97669	9.03451	9.86304	0.07278	26	2	9.7952	9.93088
Delta	D	389	V	D389V	8.851	-0.18425	46	2	8.82455	8.87745	9.2522	-0.53806	49	2	9.14308	9.36133
Delta	D	389	W	D389W	8.93136	-0.10389	43	2	8.90099	8.96173	9.59428	-0.19598	48	2	9.51001	9.67856
Delta	D	389	Y	D389Y	9.03009	-0.00515	32	2	8.9751	9.08508	9.68214	-0.10812	34	2	9.6328	9.73148
Delta	L	390	A	L390A	9.02084	-0.0144	36	2	8.99104	9.05064	9.66315	-0.12711	39	2	9.8175	9.50881
Delta	L	390	C	L390C	8.95551	-0.07974	31	2	8.91119	8.99982	9.80046	0.0102	35	2	9.72455	9.87637
Delta	L	390	D	L390D	8.86555	-0.1697	25	2	8.83539	8.89571	9.47894	-0.31132	25	2	9.38082	9.57707
Delta	L	390	E	L390E	8.99008	-0.04517	35	2	8.96265	9.01751	9.68442	-0.10584	36	2	9.70043	9.66842
Delta	L	390	F	L390F	8.98768	-0.04757	41	2	8.97174	9.00361	9.56059	-0.22968	40	2	9.47554	9.64563
Delta	L	390	G	L390G	8.93254	-0.10271	40	2	8.93329	8.93179	9.5183	-0.27196	43	2	9.29918	9.73742
Delta	L	390	H	L390H	9.01053	-0.02471	32	2	8.93371	9.08736	9.69858	-0.09169	33	2	9.57552	9.82163
Delta	L	390	I	L390I	9.02063	-0.01461	35	2	8.95965	9.08161	9.53248	-0.25778	38	2	9.61189	9.45307
Delta	L	390	K	L390K	8.97287	-0.06238	23	2	8.9524	8.99333	9.67541	-0.11486	26	2	9.52162	9.82919
Delta	L	390	L	L390L	9.03525	0	36189	2	9.00711	9.06338	9.79026	0	37693	2	9.75058	9.82995
Delta	L	390	M	L390M	9.06339	0.02815	29	2	9.00583	9.12096	9.95869	0.16842	30	2	9.97213	9.94524
Delta	L	390	N	L390N	8.98725	-0.04799	28	2	8.93675	9.03776	9.54303	-0.24724	29	2	9.52874	9.55731
Delta	L	390	P	L390P	8.70932	-0.32592	20	2	8.71494	8.7037	9.072	-0.71826	21	2	8.84144	9.30256
Delta	L	390	Q	L390Q	8.91961	-0.11564	24	2	8.99329	8.84592	9.64677	-0.1435	28	2	9.7153	9.57823
Delta	L	390	R	L390R	9.02832	-0.00692	37	2	8.98337	9.07328	9.69574	-0.09452	36	2	9.64043	9.75105
Delta	L	390	S	L390S	8.83435	-0.2009	23	2	8.7973	8.8714	9.27522	-0.51505	25	2	9.17951	9.37093
Delta	L	390	T	L390T	8.8871	-0.14814	36	2	8.81369	8.96051	9.5023	-0.28796	39	2	9.53894	9.46566
Delta	L	390	V	L390V	8.96232	-0.07293	28	2	8.9387	8.98594	9.63459	-0.15567	29	2	9.50183	9.76735
Delta	L	390	W	L390W	8.93927	-0.09598	40	2	8.8472	9.03134	9.64273	-0.14753	40	2	9.56306	9.7224
Delta	L	390	Y	L390Y	9.01599	-0.01926	27	2	8.98772	9.04425	9.72735	-0.06292	29	2	9.50337	9.95133
Delta	C	391	A	C391A	8.84704	-0.18821	31	2	8.8126	8.88148	9.67131	-0.11896	32	2	9.7151	9.62752
Delta	C	391	C	C391C	9.03525	0	36189	2	9.00711	9.06338	9.79026	0	37693	2	9.75058	9.82995
Delta	C	391	D	C391D	8.89455	-0.1407	30	2	8.9151	8.87399	9.60897	-0.18129	31	2	9.50429	9.71366
Delta	C	391	E	C391E	8.93865	-0.09659	21	2	8.86321	9.0141	9.5262	-0.26406	21	2	9.57254	9.47986
Delta	C	391	F	C391F	8.81446	-0.22079	17	2	8.79002	8.83889	9.34341	-0.44686	19	2	9.25586	9.43095
Delta	C	391	G	C391G	8.83252	-0.20273	29	2	8.84332	8.82172	9.46456	-0.32571	31	2	9.24872	9.6804
Delta	C	391	H	C391H	8.95568	-0.07957	33	2	8.93311	8.97824	9.5266	-0.26367	34	2	9.49436	9.55883
Delta	C	391	I	C391I	8.85941	-0.17583	27	2	8.84597	8.87286	9.51771	-0.27255	28	2	9.54778	9.48764
Delta	C	391	K	C391K	8.96302	-0.07222	26	2	8.98612	8.93993	9.48092	-0.30934	27	2	9.50666	9.45519
Delta	C	391	L	C391L	8.85616	-0.17909	37	2	8.81838	8.89393	9.37304	-0.41723	39	2	9.36452	9.38155
Delta	C	391	M	C391M	8.87574	-0.15951	30	2	8.8641	8.88737	9.37564	-0.41463	31	2	9.14233	9.60895
Delta	C	391	N	C391N	8.92304	-0.1122	37	2	8.87709	8.969	9.69235	-0.09791	39	2	9.61358	9.77112
Delta	C	391	P	C391P	8.9397	-0.09555	34	2	8.9322	8.94719	9.42816	-0.3621	36	2	9.40128	9.45505
Delta	C	391	Q	C391Q	8.9073	-0.12795	36	2	8.90393	8.91067	9.65975	-0.13052	38	2	9.61752	9.70197
Delta	C	391	R	C391R	8.93126	-0.10399	18	2	8.90866	8.95386	9.34037	-0.4499	18	2	9.14339	9.53735
Delta	C	391	S	C391S	8.91459	-0.12065	30	2	8.88102	8.94817	9.32811	-0.46216	31	2	9.30583	9.35039
Delta	C	391	T	C391T	8.91305	-0.12219	38	2	8.8536	8.97251	9.56063	-0.22963	39	2	9.62216	9.49911
Delta	C	391	V	C391V	8.93457	-0.10067	37	2	8.89706	8.97209	9.56298	-0.22729	37	2	9.53056	9.59539
Delta	C	391	W	C391W	8.84174	-0.1935	48	2	8.81183	8.87165	9.40671	-0.38355	49	2	9.34292	9.4705
Delta	C	391	Y	C391Y	8.83006	-0.20519	35	2	8.8078	8.85232	9.36989	-0.42037	36	2	9.38208	9.3577
Delta	F	392	A	F392A	9.01952	-0.01572	48	2	9.0014	9.03765	9.76048	-0.02978	50	2	9.68321	9.83776
Delta	F	392	C	F392C	9.02272	-0.01253	42	2	8.97269	9.07275	9.90283	0.11256	44	2	9.79449	10.01117
Delta	F	392	D	F392D	8.70234	-0.33291	25	2	8.67703	8.72765	9.39435	-0.39592	27	2	9.33092	9.45777
Delta	F	392	E	F392E	8.78312	-0.25213	30	2	8.77462	8.79161	9.47916	-0.3111	31	2	9.41791	9.54041
Delta	F	392	F	F392F	9.03525	0	36189	2	9.00711	9.06338	9.79026	0	37693	2	9.75058	9.82995
Delta	F	392	G	F392G	8.79837	-0.23687	30	2	8.78473	8.81202	9.32347	-0.4668	33	2	9.34926	9.29767
Delta	F	392	H	F392H	8.95208	-0.08316	37	2	8.93434	8.96983	9.58239	-0.20787	38	2	9.45744	9.70734
Delta	F	392	I	F392I	9.01183	-0.02342	35	2	8.98802	9.03564	9.61731	-0.17295	35	2	9.42958	9.80504
Delta	F	392	K	F392K	8.82298	-0.21227	32	2	8.81684	8.82912	9.21999	-0.57028	32	2	9.24424	9.19573
Delta	F	392	L	F392L	9.008	-0.02724	44	2	8.94356	9.07245	9.67285	-0.11742	46	2	9.64167	9.70403
Delta	F	392	M	F392M	9.02584	-0.00941	37	2	8.98816	9.06352	9.73946	-0.0508	36	2	9.67791	9.80102
Delta	F	392	N	F392N	8.87092	-0.16433	32	2	8.84887	8.89296	9.39744	-0.39282	32	2	9.48741	9.30748
Delta	F	392	P	F392P	9.04211	0.00686	34	2	8.97646	9.10776	9.72083	-0.06943	37	2	9.67472	9.76695
Delta	F	392	Q	F392Q	8.81406	-0.22119	32	2	8.8106	8.81751	9.37341	-0.41685	33	2	9.40264	9.34418
Delta	F	392	R	F392R	8.75609	-0.27915	28	2	8.78921	8.72297	9.22821	-0.56205	30	2	9.22322	9.2332
Delta	F	392	S	F392S	8.96338	-0.07187	29	2	8.90289	9.02386	9.63214	-0.15812	32	2	9.64112	9.62317
Delta	F	392	T	F392T	9.03114	-0.00411	34	2	9.00025	9.06202	9.65366	-0.1366	36	2	9.5369	9.77043
Delta	F	392	V	F392V	9.02777	-0.00748	39	2	8.99611	9.05943	9.8475	0.05723	42	2	9.87184	9.82316
Delta	F	392	W	F392W	9.09225	0.05701	44	2	9.03319	9.15132	9.85378	0.06352	48	2	9.87594	9.83163
Delta	F	392	Y	F392Y	8.9921	-0.04315	30	2	8.95749	9.02671	9.82026	0.03	32	2	9.78882	9.85171
Delta	T	393	A	T393A	9.02484	-0.01041	29	2	9.00935	9.04033	9.90292	0.11266	31	2	9.9188	9.88704
Delta	T	393	C	T393C	8.86373	-0.17151	39	2	8.84518	8.88229	9.38341	-0.40685	39	2	9.26455	9.50228
Delta	T	393	D	T393D	8.93352	-0.10173	46	2	8.93083	8.93621	9.64668	-0.14358	48	2	9.5353	9.75806
Delta	T	393	E	T393E	8.98316	-0.05208	33	2	8.95043	9.01589	9.76259	-0.02767	36	2	9.59978	9.9254
Delta	T	393	F	T393F	8.84441	-0.19084	37	2	8.83912	8.8497	9.28483	-0.50543	37	2	9.24298	9.32669
Delta	T	393	G	T393G	9.01064	-0.02461	40	2	8.9982	9.02307	9.71749	-0.07277	41	2	9.69328	9.74171
Delta	T	393	H	T393H	8.97359	-0.06165	39	2	8.92589	9.0213	9.6415	-0.14876	40	2	9.49826	9.78474
Delta	T	393	I	T393I	8.88508	-0.15017	36	2	8.86517	8.90499	9.5582	-0.23206	36	2	9.6632	9.45321
Delta	T	393	K	T393K	9.04627	0.01103	21	2	9.0104	9.08215	9.47187	-0.31839	22	2	9.62782	9.31592
Delta	T	393	L	T393L	8.92284	-0.11241	40	2	8.88871	8.95697	9.58298	-0.20728	41	2	9.41007	9.7559
Delta	T	393	M	T393M	8.93567	-0.09958	35	2	8.89899	8.97235	9.62708	-0.16318	36	2	9.5681	9.68606
Delta	T	393	N	T393N	8.99467	-0.04058	31	2	8.96895	9.02039	9.80206	0.01179	32	2	9.77431	9.82981
Delta	T	393	P	T393P	8.88438	-0.15087	41	2	8.89213	8.87663	9.49966	-0.2906	43	2	9.44542	9.55391
Delta	T	393	Q	T393Q	9.0383	0.00306	26	2	8.96541	9.1112	9.77477	-0.01549	26	2	9.71021	9.83933
Delta	T	393	R	T393R	8.96436	-0.07088	40	2	8.95492	8.9738	9.68568	-0.10458	43	2	9.6549	9.71647
Delta	T	393	S	T393S	9.04047	0.00522	22	2	8.98219	9.09875	9.53696	-0.2533	23	2	9.39477	9.67915
Delta	T	393	T	T393T	9.03525	0	36189	2	9.00711	9.06338	9.79026	0	37693	2	9.75058	9.82995
Delta	T	393	V	T393V	8.93132	-0.10393	39	2	8.90695	8.95568	9.61297	-0.1773	41	2	9.64931	9.57663
Delta	T	393	W	T393W	8.78784	-0.24741	27	2	8.79996	8.77572	8.94542	-0.84485	30	2	9.126	8.76483
Delta	T	393	Y	T393Y	8.96096	-0.07428	26	2	8.91906	9.00286	9.64619	-0.14407	27	2	9.60795	9.68443
Delta	N	394	A	N394A	9.04797	0.01273	40	2	9.02101	9.07494	9.88596	0.0957	42	2	9.95563	9.81629
Delta	N	394	C	N394C	8.97617	-0.05907	35	2	8.92925	9.02309	9.78928	-0.00098	39	2	9.85888	9.71968
Delta	N	394	D	N394D	9.0051	-0.03014	30	2	8.98897	9.02124	9.78294	-0.00732	33	2	9.71718	9.84871
Delta	N	394	E	N394E	8.99433	-0.04092	43	2	8.94858	9.04008	9.60201	-0.18825	44	2	9.59819	9.60583
Delta	N	394	F	N394F	8.995	-0.04025	42	2	8.94337	9.04662	9.68002	-0.11024	43	2	9.53933	9.82072
Delta	N	394	G	N394G	9.00997	-0.02527	45	2	8.98642	9.03353	9.8158	0.02554	48	2	9.74104	9.89057
Delta	N	394	H	N394H	9.03483	-0.00042	39	2	9.02642	9.04323	9.73907	-0.0512	41	2	9.73684	9.74129
Delta	N	394	I	N394I	8.93855	-0.09669	35	2	8.91701	8.96009	9.61265	-0.17762	36	2	9.59645	9.62885
Delta	N	394	K	N394K	8.98143	-0.05382	31	2	8.92693	9.03592	9.73623	-0.05404	32	2	9.51038	9.96207
Delta	N	394	L	N394L	8.96619	-0.06906	47	2	8.94872	8.98365	9.6849	-0.10536	49	2	9.64784	9.72196
Delta	N	394	M	N394M	8.9895	-0.04575	43	2	8.97352	9.00547	9.76992	-0.02034	45	2	9.66871	9.87114
Delta	N	394	N	N394N	9.03525	0	36189	2	9.00711	9.06338	9.79026	0	37693	2	9.75058	9.82995
Delta	N	394	P	N394P	8.93662	-0.09863	35	2	8.90755	8.96569	9.5476	-0.24267	37	2	9.46467	9.63052
Delta	N	394	Q	N394Q	9.00692	-0.02833	42	2	8.98345	9.03039	9.86873	0.07847	45	2	9.822	9.91547
Delta	N	394	R	N394R	8.92225	-0.113	39	2	8.96212	8.88238	9.64256	-0.14771	43	2	9.6277	9.65741
Delta	N	394	S	N394S	9.02658	-0.00866	36	2	8.99355	9.05962	9.7633	-0.02696	38	2	9.79611	9.7305
Delta	N	394	T	N394T	9.03314	-0.00211	25	2	9.01986	9.04642	9.88302	0.09276	30	2	9.88454	9.88151
Delta	N	394	V	N394V	9.00249	-0.03275	47	2	8.94647	9.05852	9.78552	-0.00474	50	2	9.69624	9.8748
Delta	N	394	W	N394W	8.93461	-0.10063	70	2	8.89472	8.9745	9.58139	-0.20888	71	2	9.53619	9.62658
Delta	N	394	Y	N394Y	9.01019	-0.02506	38	2	8.98056	9.03981	9.5962	-0.19406	39	2	9.6012	9.59121
Delta	V	395	A	V395A	8.84519	-0.19006	30	2	8.84196	8.84842	9.49955	-0.29071	30	2	9.44367	9.55543
Delta	V	395	C	V395C	8.89963	-0.13562	41	2	8.89695	8.9023	9.63989	-0.15037	41	2	9.60797	9.67181
Delta	V	395	D	V395D	6.6975	-2.33775	46	2	7.08699	6.308	6.74747	-3.04279	47	2	6.67942	6.81552
Delta	V	395	E	V395E	8.30124	-0.73401	38	2	8.48073	8.12174	7.63828	-2.15199	39	2	7.66576	7.61079
Delta	V	395	F	V395F	8.93195	-0.10329	37	2	8.90208	8.96183	9.56507	-0.2252	39	2	9.58128	9.54885
Delta	V	395	G	V395G	8.77778	-0.25746	34	2	8.74697	8.8086	9.34696	-0.4433	35	2	9.19808	9.49584
Delta	V	395	H	V395H	8.52901	-0.50624	30	2	8.59817	8.45985	8.61287	-1.17739	32	2	8.58883	8.63691
Delta	V	395	I	V395I	9.03888	0.00363	29	2	8.9938	9.08396	9.74438	-0.04588	31	2	9.66201	9.82675
Delta	V	395	K	V395K	8.423	-0.61225	36	2	8.45666	8.38934	7.9695	-1.82076	38	2	7.9918	7.94719
Delta	V	395	L	V395L	8.99756	-0.03769	43	2	8.96042	9.0347	9.73863	-0.05163	44	2	9.75509	9.72217
Delta	V	395	M	V395M	9.04232	0.00707	40	2	8.99866	9.08597	9.73302	-0.05724	43	2	9.60786	9.85819
Delta	V	395	N	V395N	8.34595	-0.6893	26	2	8.4877	8.20419	7.62901	-2.16125	27	2	7.62794	7.63008
Delta	V	395	P	V395P	7.88038	-1.15487	26	2	8.00819	7.75256	6.90233	-2.88794	31	2	6.82092	6.98374
Delta	V	395	Q	V395Q	8.66434	-0.37091	36	2	8.66488	8.66379	8.76018	-1.03008	40	2	8.72037	8.79999
Delta	V	395	R	V395R	8.69663	-0.33862	51	2	8.6998	8.69345	8.91888	-0.87138	52	2	8.87566	8.9621
Delta	V	395	S	V395S	8.61897	-0.41628	36	2	8.62832	8.60961	8.84987	-0.9404	36	2	8.76691	8.93283
Delta	V	395	T	V395T	8.76868	-0.26656	29	2	8.77164	8.76572	9.33531	-0.45495	29	2	9.30066	9.36996
Delta	V	395	V	V395V	9.03525	0	36189	2	9.00711	9.06338	9.79026	0	37693	2	9.75058	9.82995
Delta	V	395	W	V395W	8.50903	-0.52622	30	2	8.59466	8.42339	8.19805	-1.59222	34	2	8.17156	8.22454
Delta	V	395	Y	V395Y	8.67762	-0.35762	36	2	8.69452	8.66072	8.81229	-0.97797	36	2	8.70916	8.91542
Delta	Y	396	A	Y396A	8.72653	-0.30871	25	2	8.76934	8.68373	9.19141	-0.59885	26	2	9.15278	9.23005
Delta	Y	396	C	Y396C	8.91382	-0.12143	28	2	8.87946	8.94817	9.46927	-0.32099	28	2	9.38637	9.55217
Delta	Y	396	D	Y396D	8.84031	-0.19494	31	2	8.84916	8.83146	9.38779	-0.40247	32	2	9.42255	9.35303
Delta	Y	396	E	Y396E	8.73295	-0.3023	34	2	8.767	8.69889	8.93239	-0.85787	35	2	8.98085	8.88393
Delta	Y	396	F	Y396F	9.04121	0.00596	30	2	9.02978	9.05264	9.85505	0.06479	30	2	9.88326	9.82684
Delta	Y	396	G	Y396G	8.19161	-0.84363	43	2	8.31841	8.06482	7.2773	-2.51296	44	2	7.26139	7.29322
Delta	Y	396	H	Y396H	8.82098	-0.21427	42	2	8.83393	8.80803	9.47099	-0.31927	43	2	9.44162	9.50036
Delta	Y	396	I	Y396I	9.03073	-0.00452	26	2	8.95202	9.10944	9.46602	-0.32424	31	2	9.4371	9.49495
Delta	Y	396	K	Y396K	8.81926	-0.21598	29	2	8.76571	8.87282	8.98542	-0.80484	32	2	8.81483	9.15602
Delta	Y	396	L	Y396L	8.97068	-0.06456	34	2	8.91318	9.02819	9.67782	-0.11244	34	2	9.62252	9.73313
Delta	Y	396	M	Y396M	8.9436	-0.09165	39	2	8.94198	8.94522	9.63153	-0.15873	41	2	9.56376	9.69931
Delta	Y	396	N	Y396N	9.02279	-0.01246	25	2	8.93849	9.10708	9.68252	-0.10774	25	2	9.69595	9.66909
Delta	Y	396	P	Y396P	5.49814	-3.53711	25	2	5.7815	5.21478	6.63391	-3.15636	28	2	6.6591	6.60872
Delta	Y	396	Q	Y396Q	8.90309	-0.13215	34	2	8.87076	8.93542	9.43944	-0.35083	39	2	9.42816	9.45071
Delta	Y	396	R	Y396R	8.72448	-0.31077	28	2	8.73291	8.71604	8.79691	-0.99335	29	2	8.61884	8.97499
Delta	Y	396	S	Y396S	8.77657	-0.25868	27	2	8.82837	8.72478	9.092	-0.69827	28	2	9.12178	9.06222
Delta	Y	396	T	Y396T	8.98116	-0.05409	33	2	8.93893	9.02339	9.84564	0.05538	36	2	9.79919	9.8921
Delta	Y	396	V	Y396V	8.98171	-0.05354	32	2	8.98882	8.9746	9.4467	-0.34356	33	2	9.38391	9.50949
Delta	Y	396	W	Y396W	9.00772	-0.02753	31	2	8.97286	9.04257	9.65207	-0.1382	32	2	9.60867	9.69546
Delta	Y	396	Y	Y396Y	9.03525	0	36189	2	9.00711	9.06338	9.79026	0	37693	2	9.75058	9.82995
Delta	A	397	A	A397A	9.03525	0	36189	2	9.00711	9.06338	9.79026	0	37693	2	9.75058	9.82995
Delta	A	397	C	A397C	8.93296	-0.10228	46	2	8.91219	8.95373	9.6326	-0.15767	50	2	9.5778	9.68739
Delta	A	397	D	A397D	5.37963	-3.65562	32	2	5.55078	5.20847	6.65147	-3.1388	35	2	6.61028	6.69265
Delta	A	397	E	A397E	8.28456	-0.75069	41	2	8.40543	8.16368	7.77024	-2.02003	44	2	7.76171	7.77876
Delta	A	397	F	A397F	8.76203	-0.27322	33	2	8.75805	8.76601	9.25148	-0.53878	34	2	9.03903	9.46393
Delta	A	397	G	A397G	8.34224	-0.69301	47	2	8.43743	8.24705	7.45703	-2.33323	49	2	7.46979	7.44428
Delta	A	397	H	A397H	7.85135	-1.1839	39	2	8.0159	7.6868	7.07612	-2.71414	40	2	7.0069	7.14534
Delta	A	397	I	A397I	8.80674	-0.22851	34	2	8.7561	8.85738	9.49763	-0.29264	34	2	9.35869	9.63656
Delta	A	397	K	A397K	6.69936	-2.33589	26	2	6.95079	6.44792	6.71419	-3.07607	30	2	6.74444	6.68395
Delta	A	397	L	A397L	8.94517	-0.09008	31	2	8.93055	8.95979	9.564	-0.22626	33	2	9.44072	9.68728
Delta	A	397	M	A397M	8.91589	-0.11935	35	2	8.80728	9.02451	9.58517	-0.2051	38	2	9.70566	9.46468
Delta	A	397	N	A397N	5.27289	-3.76236	30	2	5.36861	5.17717	6.8533	-2.93696	34	2	6.8477	6.85891
Delta	A	397	P	A397P	5.28298	-3.75227	34	2	5.47548	5.09047	6.49419	-3.29608	34	2	6.4185	6.56988
Delta	A	397	Q	A397Q	8.42912	-0.60612	40	2	8.48115	8.3771	8.33413	-1.45614	41	2	8.36176	8.30649
Delta	A	397	R	A397R	7.75514	-1.28011	42	2	7.94663	7.56365	7.109	-2.68126	43	2	7.01303	7.20498
Delta	A	397	S	A397S	8.57337	-0.46188	40	2	8.6124	8.53434	8.38986	-1.4004	43	2	8.23155	8.54818
Delta	A	397	T	A397T	8.7279	-0.30735	22	2	8.73205	8.72375	9.04354	-0.74672	23	2	9.04427	9.04282
Delta	A	397	V	A397V	8.92903	-0.10622	29	2	8.89969	8.95837	9.54071	-0.24955	32	2	9.47665	9.60478
Delta	A	397	W	A397W	8.62321	-0.41203	44	2	8.65795	8.58848	8.80598	-0.98428	47	2	8.77449	8.83747
Delta	A	397	Y	A397Y	8.51296	-0.52229	37	2	8.53665	8.48927	8.36459	-1.42567	37	2	8.35337	8.37581
Delta	D	398	A	D398A	6.07621	-2.95903	30	2	6.50647	5.64596	6.82451	-2.96575	32	2	6.92421	6.72482
Delta	D	398	C	D398C	5.62702	-3.40823	33	2	5.78091	5.47312	6.73221	-3.05805	37	2	6.71332	6.7511
Delta	D	398	D	D398D	9.03525	0	36189	2	9.00711	9.06338	9.79026	0	37693	2	9.75058	9.82995
Delta	D	398	E	D398E	7.75406	-1.28119	27	2	7.9726	7.53552	6.83636	-2.9539	29	2	6.65131	7.02141
Delta	D	398	F	D398F	7.15716	-1.87809	22	2	7.44111	6.8732	6.94008	-2.85018	25	2	6.94361	6.93656
Delta	D	398	G	D398G	5.50173	-3.53352	37	2	5.60756	5.39589	6.58902	-3.20124	43	2	6.5189	6.65915
Delta	D	398	H	D398H	8.48834	-0.5469	43	2	8.48906	8.48763	8.06089	-1.72937	44	2	8.03703	8.08475
Delta	D	398	I	D398I	6.23607	-2.79917	22	2	6.41629	6.05585	6.79679	-2.99348	24	2	6.66455	6.92902
Delta	D	398	K	D398K	5.39879	-3.63646	29	2	5.51889	5.27868	6.5042	-3.28607	31	2	6.6047	6.4037
Delta	D	398	L	D398L	5.41177	-3.62347	37	2	5.60451	5.21904	6.59355	-3.19672	41	2	6.55722	6.62987
Delta	D	398	M	D398M	8.24407	-0.79118	19	2	8.34908	8.13905	7.41006	-2.38021	20	2	7.46425	7.35586
Delta	D	398	N	D398N	6.88584	-2.1494	34	2	7.43531	6.33638	6.73273	-3.05753	45	2	6.70219	6.76328
Delta	D	398	P	D398P	5.20781	-3.82743	31	2	5.2306	5.18503	6.43158	-3.35868	36	2	6.39876	6.46441
Delta	D	398	Q	D398Q	5.73117	-3.30407	25	2	5.97942	5.48293	6.53883	-3.25143	29	2	6.46114	6.61652
Delta	D	398	R	D398R	5.71893	-3.31632	24	2	6.07357	5.36429	6.66818	-3.12208	27	2	6.60028	6.73608
Delta	D	398	S	D398S	NA	NA	0	0	NA	NA	NA	NA	0	0	NA	NA
Delta	D	398	T	D398T	8.11667	-0.91858	27	2	8.22834	8.00499	7.1722	-2.61807	28	2	7.18336	7.16104
Delta	D	398	V	D398V	6.11936	-2.91588	27	2	6.32886	5.90986	6.79918	-2.99108	31	2	6.65419	6.94418
Delta	D	398	W	D398W	5.76921	-3.26604	36	2	5.88484	5.65357	6.70752	-3.08274	41	2	6.63053	6.78451
Delta	D	398	Y	D398Y	8.30555	-0.7297	34	2	8.43136	8.17973	7.5999	-2.19036	34	2	7.6595	7.54031
Delta	S	399	A	S399A	8.78324	-0.25201	30	2	8.75129	8.81518	8.90001	-0.89025	30	2	8.69442	9.1056
Delta	S	399	C	S399C	8.58389	-0.45135	33	2	8.65391	8.51388	8.92282	-0.86744	36	2	8.83694	9.00869
Delta	S	399	D	S399D	8.35446	-0.68079	36	2	8.45937	8.24955	7.17773	-2.61253	39	2	7.27345	7.08201
Delta	S	399	E	S399E	7.93391	-1.10134	47	2	8.10057	7.76725	7.42165	-2.36862	49	2	7.4677	7.37559
Delta	S	399	F	S399F	8.69722	-0.33802	31	2	8.722	8.67245	8.75371	-1.03656	31	2	8.69792	8.8095
Delta	S	399	G	S399G	8.39189	-0.64336	42	2	8.47256	8.31121	7.51824	-2.27202	43	2	7.58003	7.45646
Delta	S	399	H	S399H	8.52653	-0.50872	30	2	8.58006	8.473	8.02637	-1.76389	32	2	8.00828	8.04447
Delta	S	399	I	S399I	8.30649	-0.72875	43	2	8.46566	8.14733	7.53615	-2.25411	46	2	7.53676	7.53554
Delta	S	399	K	S399K	8.46565	-0.5696	42	2	8.5129	8.41839	7.49344	-2.29682	44	2	7.42516	7.56173
Delta	S	399	L	S399L	8.42906	-0.60619	51	2	8.4645	8.39361	7.90779	-1.88247	51	2	7.84456	7.97103
Delta	S	399	M	S399M	8.63711	-0.39813	50	2	8.54929	8.72493	9.17535	-0.61492	53	2	9.12846	9.22223
Delta	S	399	N	S399N	8.69985	-0.3354	22	2	8.65784	8.74186	8.66002	-1.13024	22	2	8.71107	8.60898
Delta	S	399	P	S399P	5.23336	-3.80189	33	2	5.27728	5.18944	6.62685	-3.16341	37	2	6.52398	6.72973
Delta	S	399	Q	S399Q	8.59349	-0.44176	52	2	8.64024	8.54673	8.65352	-1.13674	54	2	8.6395	8.66754
Delta	S	399	R	S399R	8.64287	-0.39237	40	2	8.69624	8.58951	8.66572	-1.12455	42	2	8.59124	8.7402
Delta	S	399	S	S399S	9.03525	0	36189	2	9.00711	9.06338	9.79026	0	37693	2	9.75058	9.82995
Delta	S	399	T	S399T	8.89574	-0.13951	44	2	8.83912	8.95236	9.59115	-0.19912	45	2	9.49283	9.68947
Delta	S	399	V	S399V	8.22074	-0.81451	47	2	8.33936	8.10212	7.55529	-2.23498	46	2	7.53243	7.57814
Delta	S	399	W	S399W	8.70109	-0.33415	38	2	8.72872	8.67346	8.73655	-1.05372	40	2	8.7089	8.76419
Delta	S	399	Y	S399Y	8.83371	-0.20153	31	2	8.80919	8.85824	9.31411	-0.47615	33	2	9.1091	9.51913
Delta	F	400	A	F400A	5.25943	-3.77582	33	2	5.34113	5.17772	6.45867	-3.3316	37	2	6.44306	6.47427
Delta	F	400	C	F400C	5.33938	-3.69586	31	2	5.45591	5.22285	6.49405	-3.29621	33	2	6.469	6.5191
Delta	F	400	D	F400D	5.30809	-3.72716	40	2	5.4196	5.19657	6.54565	-3.24462	40	2	6.50014	6.59115
Delta	F	400	E	F400E	5.32078	-3.71446	47	2	5.51131	5.13026	6.68761	-3.10265	51	2	6.59058	6.78464
Delta	F	400	F	F400F	9.03525	0	36189	2	9.00711	9.06338	9.79026	0	37693	2	9.75058	9.82995
Delta	F	400	G	F400G	5.33691	-3.69834	43	2	5.45065	5.22317	6.47391	-3.31635	45	2	6.40977	6.53805
Delta	F	400	H	F400H	5.40107	-3.63417	43	2	5.46989	5.33225	6.47422	-3.31604	48	2	6.48471	6.46374
Delta	F	400	I	F400I	5.40689	-3.62835	54	2	5.54229	5.2715	6.57611	-3.21416	58	2	6.5514	6.60081
Delta	F	400	K	F400K	5.57905	-3.4562	32	2	5.76133	5.39677	6.70029	-3.08997	35	2	6.73998	6.6606
Delta	F	400	L	F400L	7.90291	-1.13234	45	2	8.06251	7.74331	7.03881	-2.75145	47	2	7.00088	7.07674
Delta	F	400	M	F400M	8.54132	-0.49393	48	2	8.59972	8.48292	8.69874	-1.09153	48	2	8.53545	8.86203
Delta	F	400	N	F400N	5.3687	-3.66654	45	2	5.51976	5.21765	6.52484	-3.26542	51	2	6.46168	6.588
Delta	F	400	P	F400P	5.42143	-3.61382	34	2	5.6865	5.15636	6.55028	-3.23999	39	2	6.5781	6.52246
Delta	F	400	Q	F400Q	5.38161	-3.65364	50	2	5.57087	5.19235	6.51456	-3.2757	57	2	6.61863	6.41049
Delta	F	400	R	F400R	5.38276	-3.65249	58	2	5.54071	5.22481	6.51708	-3.27319	67	2	6.47197	6.56219
Delta	F	400	S	F400S	5.31913	-3.71612	37	2	5.3268	5.31145	6.44024	-3.35002	38	2	6.33877	6.54172
Delta	F	400	T	F400T	5.48741	-3.54784	42	2	5.80022	5.17459	6.47023	-3.32003	46	2	6.41108	6.52938
Delta	F	400	V	F400V	5.28732	-3.74793	39	2	5.30954	5.26509	6.49334	-3.29692	42	2	6.46889	6.5178
Delta	F	400	W	F400W	5.58101	-3.45423	35	2	5.78163	5.3804	6.53529	-3.25497	42	2	6.57434	6.49624
Delta	F	400	Y	F400Y	8.50289	-0.53236	48	2	8.53112	8.47466	7.61853	-2.17174	48	2	7.65383	7.58322
Delta	V	401	A	V401A	8.47076	-0.56448	32	2	8.4697	8.47182	8.07241	-1.71785	35	2	7.96079	8.18403
Delta	V	401	C	V401C	8.56487	-0.47038	26	2	8.58698	8.54276	8.69192	-1.09834	27	2	8.40062	8.98322
Delta	V	401	D	V401D	5.23266	-3.80259	27	2	5.36054	5.10478	6.55222	-3.23804	34	2	6.58445	6.51999
Delta	V	401	E	V401E	5.57188	-3.46337	40	2	5.8815	5.26225	6.75264	-3.03763	45	2	6.71795	6.78732
Delta	V	401	F	V401F	5.38296	-3.65229	44	2	5.56391	5.202	6.57917	-3.2111	49	2	6.58737	6.57096
Delta	V	401	G	V401G	6.10593	-2.92931	31	2	6.50147	5.7104	6.6256	-3.16466	37	2	6.63883	6.61237
Delta	V	401	H	V401H	5.53178	-3.50346	34	2	5.76491	5.29866	6.58226	-3.20801	36	2	6.55088	6.61363
Delta	V	401	I	V401I	9.01564	-0.01961	35	2	8.99637	9.0349	9.70419	-0.08607	36	2	9.60607	9.80231
Delta	V	401	K	V401K	5.47136	-3.56388	26	2	5.55846	5.38427	6.52802	-3.26224	30	2	6.48583	6.57021
Delta	V	401	L	V401L	9.081	0.04575	47	2	9.00943	9.15257	9.13313	-0.65713	48	2	9.07107	9.19519
Delta	V	401	M	V401M	8.49916	-0.53609	42	2	8.61242	8.38589	8.13014	-1.66013	47	2	8.25312	8.00715
Delta	V	401	N	V401N	5.70325	-3.33199	38	2	6.01215	5.39436	6.57588	-3.21439	45	2	6.73259	6.41917
Delta	V	401	P	V401P	5.44305	-3.59219	20	2	5.72069	5.16541	6.64277	-3.14749	23	2	6.68991	6.59563
Delta	V	401	Q	V401Q	5.39183	-3.64342	20	2	5.46336	5.3203	6.59624	-3.19402	21	2	6.53776	6.65472
Delta	V	401	R	V401R	5.52242	-3.51283	38	2	5.44429	5.60055	6.57891	-3.21136	42	2	6.6937	6.46411
Delta	V	401	S	V401S	7.38338	-1.65187	31	2	7.58848	7.17827	6.80398	-2.98628	33	2	6.7219	6.88607
Delta	V	401	T	V401T	8.73442	-0.30083	32	2	8.72395	8.74489	9.39154	-0.39873	34	2	9.2032	9.57988
Delta	V	401	V	V401V	9.03525	0	36189	2	9.00711	9.06338	9.79026	0	37693	2	9.75058	9.82995
Delta	V	401	W	V401W	5.28884	-3.74641	39	2	5.39123	5.18645	6.59233	-3.19794	39	2	6.59522	6.58944
Delta	V	401	Y	V401Y	5.42639	-3.60885	29	2	5.69292	5.15987	6.55893	-3.23134	32	2	6.50684	6.61101
Delta	I	402	A	I402A	8.41714	-0.6181	29	2	8.44003	8.39425	7.80368	-1.98658	29	2	7.67723	7.93013
Delta	I	402	C	I402C	8.93055	-0.1047	35	2	8.89274	8.96836	9.73908	-0.05118	38	2	9.59382	9.88434
Delta	I	402	D	I402D	5.40722	-3.62802	37	2	5.66765	5.14679	6.47443	-3.31583	44	2	6.5038	6.44506
Delta	I	402	E	I402E	5.31612	-3.71913	23	2	5.44059	5.19165	6.70809	-3.08217	25	2	6.7368	6.67938
Delta	I	402	F	I402F	5.47062	-3.56463	47	2	5.62782	5.31342	6.5467	-3.24357	51	2	6.55262	6.54078
Delta	I	402	G	I402G	5.31436	-3.72088	36	2	5.35415	5.27458	6.57302	-3.21724	38	2	6.50885	6.63719
Delta	I	402	H	I402H	5.33432	-3.70092	36	2	5.39449	5.27416	6.35171	-3.43855	39	2	6.27803	6.4254
Delta	I	402	I	I402I	9.03525	0	36189	2	9.00711	9.06338	9.79026	0	37693	2	9.75058	9.82995
Delta	I	402	K	I402K	5.31171	-3.72353	38	2	5.44353	5.1799	6.49434	-3.29592	40	2	6.40777	6.58091
Delta	I	402	L	I402L	8.97622	-0.05902	43	2	8.94436	9.00809	9.84906	0.0588	43	2	9.70668	9.99144
Delta	I	402	M	I402M	8.30043	-0.73482	34	2	8.3494	8.25145	7.97091	-1.81935	37	2	7.90999	8.03183
Delta	I	402	N	I402N	5.36088	-3.67437	37	2	5.45874	5.26301	6.50578	-3.28448	42	2	6.52284	6.48872
Delta	I	402	P	I402P	5.37138	-3.66386	49	2	5.52308	5.21969	6.49678	-3.29349	53	2	6.40025	6.59331
Delta	I	402	Q	I402Q	5.41067	-3.62458	41	2	5.64066	5.18068	6.5222	-3.26806	46	2	6.45462	6.58979
Delta	I	402	R	I402R	5.28088	-3.75437	34	2	5.3494	5.21236	6.55069	-3.23957	37	2	6.57298	6.52841
Delta	I	402	S	I402S	7.24848	-1.78677	30	2	7.61349	6.88347	6.69587	-3.0944	31	2	6.66549	6.72625
Delta	I	402	T	I402T	8.64595	-0.38929	52	2	8.66336	8.62855	8.63003	-1.16024	53	2	8.63296	8.62709
Delta	I	402	V	I402V	8.99385	-0.0414	33	2	8.96308	9.02461	9.81383	0.02357	39	2	9.70518	9.92249
Delta	I	402	W	I402W	5.47302	-3.56223	38	2	5.581	5.36504	6.57231	-3.21796	39	2	6.58542	6.55919
Delta	I	402	Y	I402Y	5.60273	-3.43252	29	2	5.5205	5.68495	6.57188	-3.21839	34	2	6.40925	6.7345
Delta	R	403	A	R403A	7.74697	-1.28827	35	2	7.7368	7.75715	9.82859	0.03833	36	2	9.8153	9.84188
Delta	R	403	C	R403C	7.78462	-1.25062	33	2	7.8909	7.67834	9.34452	-0.44574	33	2	9.33317	9.35587
Delta	R	403	D	R403D	6.40498	-2.63027	34	2	6.68323	6.12673	8.75785	-1.03241	36	2	8.83655	8.67916
Delta	R	403	E	R403E	6.43478	-2.60046	30	2	6.52639	6.34318	9.48701	-0.30326	31	2	9.54331	9.43071
Delta	R	403	F	R403F	5.52594	-3.50931	25	2	5.34351	5.70836	8.79857	-0.99169	30	2	8.70213	8.89502
Delta	R	403	G	R403G	6.97758	-2.05767	43	2	7.07499	6.88016	9.61107	-0.17919	42	2	9.53852	9.68361
Delta	R	403	H	R403H	6.20181	-2.83344	33	2	6.4499	5.95372	8.43881	-1.35146	35	2	8.35923	8.51838
Delta	R	403	I	R403I	7.5769	-1.45834	27	2	7.69769	7.45611	8.55815	-1.23211	28	2	8.50293	8.61337
Delta	R	403	K	R403K	9.04054	0.00529	25	2	9.04274	9.03834	9.71109	-0.07918	25	2	9.67976	9.74241
Delta	R	403	L	R403L	7.93967	-1.09557	51	2	8.09299	7.78636	9.09137	-0.6989	55	2	9.0571	9.12564
Delta	R	403	M	R403M	8.29672	-0.73853	43	2	8.33536	8.25807	9.78634	-0.00392	42	2	9.83771	9.73497
Delta	R	403	N	R403N	7.15922	-1.87603	31	2	7.27697	7.04147	9.73749	-0.05277	34	2	9.68874	9.78625
Delta	R	403	P	R403P	7.79952	-1.23572	27	2	7.86001	7.73903	9.40266	-0.3876	27	2	9.27647	9.52885
Delta	R	403	Q	R403Q	7.93207	-1.10318	37	2	8.09354	7.7706	9.87326	0.083	37	2	9.90234	9.84419
Delta	R	403	R	R403R	9.03525	0	36189	2	9.00711	9.06338	9.79026	0	37693	2	9.75058	9.82995
Delta	R	403	S	R403S	7.88276	-1.15248	31	2	7.96254	7.80299	9.89487	0.10461	31	2	9.78563	10.00411
Delta	R	403	T	R403T	8.21728	-0.81797	31	2	8.22409	8.21047	9.58823	-0.20203	31	2	9.58745	9.58902
Delta	R	403	V	R403V	7.29971	-1.73554	41	2	7.54076	7.05866	8.0773	-1.71296	42	2	7.97783	8.17677
Delta	R	403	W	R403W	5.30092	-3.73432	27	2	5.36113	5.24072	8.0079	-1.78236	28	2	7.96089	8.05491
Delta	R	403	Y	R403Y	5.70009	-3.33516	44	2	5.83797	5.5622	9.23003	-0.56023	44	2	9.18692	9.27314
Delta	G	404	A	G404A	7.89683	-1.13841	34	2	8.09554	7.69813	9.53205	-0.25822	36	2	9.51911	9.54499
Delta	G	404	C	G404C	7.88817	-1.14707	35	2	7.96598	7.81036	8.88265	-0.90761	37	2	8.93698	8.82832
Delta	G	404	D	G404D	5.6874	-3.34785	23	2	5.72526	5.64954	8.55588	-1.23438	26	2	8.43701	8.67475
Delta	G	404	E	G404E	7.71465	-1.3206	25	2	7.76139	7.66791	9.7575	-0.03277	27	2	9.79162	9.72338
Delta	G	404	F	G404F	7.71717	-1.31808	31	2	7.7886	7.64574	8.50282	-1.28744	33	2	8.53913	8.46651
Delta	G	404	G	G404G	9.03525	0	36189	2	9.00711	9.06338	9.79026	0	37693	2	9.75058	9.82995
Delta	G	404	H	G404H	7.90239	-1.13286	27	2	8.02652	7.77826	9.3097	-0.48056	27	2	9.33042	9.28899
Delta	G	404	I	G404I	5.54145	-3.49379	32	2	5.65282	5.43009	6.78555	-3.00471	34	2	6.77142	6.79968
Delta	G	404	K	G404K	7.86784	-1.16741	29	2	7.89264	7.84303	9.4953	-0.29497	33	2	9.25777	9.73283
Delta	G	404	L	G404L	6.50195	-2.5333	37	2	6.91184	6.09205	7.76527	-2.025	39	2	7.8143	7.71623
Delta	G	404	M	G404M	7.89398	-1.14127	34	2	7.93256	7.85539	8.82421	-0.96606	34	2	8.59254	9.05587
Delta	G	404	N	G404N	7.76406	-1.27118	27	2	7.83634	7.69179	9.14061	-0.64965	29	2	9.20205	9.07916
Delta	G	404	P	G404P	5.34021	-3.69504	26	2	5.32461	5.3558	6.84102	-2.94925	30	2	6.71277	6.96926
Delta	G	404	Q	G404Q	8.02167	-1.01358	25	2	8.18417	7.85917	9.61351	-0.17676	27	2	9.56957	9.65744
Delta	G	404	R	G404R	7.96869	-1.06656	28	2	7.99872	7.93865	9.37365	-0.41662	30	2	9.44424	9.30306
Delta	G	404	S	G404S	7.96335	-1.07189	25	2	8.09723	7.82948	9.29606	-0.4942	25	2	9.41779	9.17434
Delta	G	404	T	G404T	5.94398	-3.09127	30	2	6.11881	5.76915	7.78471	-2.00555	32	2	7.80704	7.76238
Delta	G	404	V	G404V	5.81868	-3.21657	28	2	5.89256	5.7448	7.35546	-2.43481	30	2	7.23065	7.48027
Delta	G	404	W	G404W	7.47829	-1.55695	32	2	7.59976	7.35683	8.23437	-1.55589	35	2	8.22236	8.24638
Delta	G	404	Y	G404Y	7.84007	-1.19518	27	2	7.93529	7.74485	8.9432	-0.84706	29	2	8.92543	8.96098
Delta	D	405	A	D405A	9.14817	0.11292	25	2	9.10882	9.18752	9.58602	-0.20425	27	2	9.55459	9.61744
Delta	D	405	C	D405C	8.27894	-0.7563	26	2	8.31236	8.24553	9.59402	-0.19625	27	2	9.51299	9.67505
Delta	D	405	D	D405D	9.03525	0	36189	2	9.00711	9.06338	9.79026	0	37693	2	9.75058	9.82995
Delta	D	405	E	D405E	8.58159	-0.45366	25	2	8.57055	8.59263	9.65277	-0.1375	28	2	9.59242	9.71312
Delta	D	405	F	D405F	9.034	-0.00125	35	2	8.94234	9.12565	9.45519	-0.33508	39	2	9.42987	9.48051
Delta	D	405	G	D405G	8.58077	-0.45447	28	2	8.60568	8.55586	9.64684	-0.14342	29	2	9.54115	9.75254
Delta	D	405	H	D405H	8.75304	-0.28221	34	2	8.76865	8.73743	9.58056	-0.20971	36	2	9.52114	9.63998
Delta	D	405	I	D405I	8.22077	-0.81448	30	2	8.32919	8.11235	9.5734	-0.21686	30	2	9.50496	9.64184
Delta	D	405	K	D405K	8.82128	-0.21397	44	2	8.7592	8.88336	9.65138	-0.13889	46	2	9.70046	9.60229
Delta	D	405	L	D405L	8.41202	-0.62322	45	2	8.49234	8.33171	9.49183	-0.29843	45	2	9.50149	9.48218
Delta	D	405	M	D405M	9.03802	0.00277	23	2	8.95093	9.1251	9.51022	-0.28004	23	2	9.37143	9.64901
Delta	D	405	N	D405N	8.60478	-0.43046	32	2	8.61932	8.59025	9.76796	-0.02231	32	2	9.68864	9.84728
Delta	D	405	P	D405P	7.88222	-1.15302	37	2	7.96843	7.79602	8.38447	-1.40579	39	2	8.2924	8.47654
Delta	D	405	Q	D405Q	8.89709	-0.13815	26	2	8.83824	8.95594	9.53908	-0.25118	26	2	9.65614	9.42202
Delta	D	405	R	D405R	8.63805	-0.39719	35	2	8.6678	8.60831	9.68495	-0.10531	38	2	9.65885	9.71105
Delta	D	405	S	D405S	9.04984	0.01459	37	2	9.02572	9.07396	9.62513	-0.16513	37	2	9.61717	9.63309
Delta	D	405	T	D405T	8.52058	-0.51466	30	2	8.59085	8.45032	9.4617	-0.32857	30	2	9.51745	9.40594
Delta	D	405	V	D405V	8.34263	-0.69262	46	2	8.38487	8.30038	9.53015	-0.26012	49	2	9.41201	9.64828
Delta	D	405	W	D405W	8.63483	-0.40041	36	2	8.65868	8.61099	9.05918	-0.73108	37	2	8.92649	9.19187
Delta	D	405	Y	D405Y	8.7796	-0.25564	25	2	8.76737	8.79183	9.42001	-0.37026	27	2	9.30628	9.53373
Delta	E	406	A	E406A	9.04816	0.01291	42	2	8.99214	9.10418	8.53238	-1.25788	46	2	8.57251	8.49225
Delta	E	406	C	E406C	8.74937	-0.28587	40	2	8.73549	8.76326	7.97095	-1.81932	41	2	7.94292	7.99898
Delta	E	406	D	E406D	8.79718	-0.23807	37	2	8.77238	8.82198	9.73696	-0.0533	40	2	9.68259	9.79133
Delta	E	406	E	E406E	9.03525	0	36189	2	9.00711	9.06338	9.79026	0	37693	2	9.75058	9.82995
Delta	E	406	F	E406F	8.319	-0.71625	43	2	8.33768	8.30031	7.5734	-2.21686	45	2	7.65698	7.48982
Delta	E	406	G	E406G	8.94677	-0.08848	38	2	8.88373	9.00981	7.58063	-2.20964	39	2	7.69239	7.46886
Delta	E	406	H	E406H	9.15845	0.1232	37	2	9.14426	9.17264	9.69077	-0.09949	37	2	9.71201	9.66953
Delta	E	406	I	E406I	6.25256	-2.78269	37	2	6.63555	5.86957	6.58322	-3.20704	40	2	6.5236	6.64284
Delta	E	406	K	E406K	8.43866	-0.59658	35	2	8.44122	8.4361	7.51771	-2.27256	38	2	7.51619	7.51923
Delta	E	406	L	E406L	8.32899	-0.70626	12	2	8.34592	8.31205	7.63155	-2.15871	12	2	7.76716	7.49594
Delta	E	406	M	E406M	8.97747	-0.05778	7	2	8.92833	9.0266	9.15148	-0.63879	7	2	9.08122	9.22174
Delta	E	406	N	E406N	8.67125	-0.36399	44	2	8.62582	8.71669	8.08434	-1.70592	47	2	8.01979	8.14889
Delta	E	406	P	E406P	5.70793	-3.32732	47	2	6.01259	5.40327	6.62759	-3.16267	50	2	6.62252	6.63266
Delta	E	406	Q	E406Q	8.7674	-0.26785	45	2	8.75175	8.78305	9.7488	-0.04147	48	2	9.69212	9.80548
Delta	E	406	R	E406R	6.97904	-2.05621	41	2	7.24467	6.7134	6.92193	-2.86833	46	2	6.9404	6.90346
Delta	E	406	S	E406S	8.78731	-0.24794	44	2	8.75084	8.82377	8.24394	-1.54633	47	2	8.19524	8.29263
Delta	E	406	T	E406T	8.55716	-0.47809	31	2	8.56462	8.5497	7.95451	-1.83575	35	2	7.97823	7.93079
Delta	E	406	V	E406V	8.7247	-0.31055	48	2	8.72633	8.72307	7.5539	-2.23636	51	2	7.56475	7.54305
Delta	E	406	W	E406W	8.01902	-1.01622	31	2	8.19325	7.84479	9.77328	-0.01698	32	2	9.78924	9.75732
Delta	E	406	Y	E406Y	8.49458	-0.54067	53	2	8.53183	8.45733	7.38864	-2.40162	58	2	7.27435	7.50294
Delta	V	407	A	V407A	8.43759	-0.59765	32	2	8.48575	8.38943	7.91737	-1.8729	36	2	8.01341	7.82133
Delta	V	407	C	V407C	8.57624	-0.45901	29	2	8.61169	8.54078	8.40192	-1.38835	33	2	8.32533	8.4785
Delta	V	407	D	V407D	5.27849	-3.75676	32	2	5.41593	5.14105	6.63397	-3.15629	35	2	6.73344	6.5345
Delta	V	407	E	V407E	7.99032	-1.04492	34	2	8.19364	7.78701	7.24073	-2.54954	35	2	7.26241	7.21904
Delta	V	407	F	V407F	8.23219	-0.80305	25	2	8.25807	8.20631	7.63002	-2.16024	26	2	7.6429	7.61715
Delta	V	407	G	V407G	6.78309	-2.25215	28	2	7.09151	6.47467	6.81213	-2.97813	32	2	6.79386	6.8304
Delta	V	407	H	V407H	7.31722	-1.71803	27	2	7.63087	7.00356	6.86027	-2.92999	32	2	6.86244	6.8581
Delta	V	407	I	V407I	8.91906	-0.11618	34	2	8.88086	8.95727	9.82811	0.03784	34	2	9.72737	9.92884
Delta	V	407	K	V407K	8.31741	-0.71783	29	2	8.43782	8.197	7.36774	-2.42252	28	2	7.53025	7.20523
Delta	V	407	L	V407L	9.00495	-0.0303	31	2	8.99054	9.01936	9.68488	-0.10538	32	2	9.54373	9.82604
Delta	V	407	M	V407M	8.79384	-0.24141	33	2	8.78138	8.80629	9.54345	-0.24681	34	2	9.54549	9.54141
Delta	V	407	N	V407N	6.49363	-2.54161	30	2	6.74431	6.24296	6.85495	-2.93532	35	2	6.79127	6.91862
Delta	V	407	P	V407P	5.47749	-3.55775	41	2	5.54227	5.41271	6.61669	-3.17357	44	2	6.49944	6.73394
Delta	V	407	Q	V407Q	8.5196	-0.51565	30	2	8.54843	8.49076	8.61808	-1.17218	30	2	8.69133	8.54483
Delta	V	407	R	V407R	8.63814	-0.39711	28	2	8.67026	8.60601	8.34609	-1.44418	29	2	8.14351	8.54866
Delta	V	407	S	V407S	8.00653	-1.02871	22	2	8.07373	7.93934	7.19228	-2.59799	24	2	7.20458	7.17997
Delta	V	407	T	V407T	8.63498	-0.40027	27	2	8.68071	8.58924	8.78298	-1.00728	28	2	8.69754	8.86843
Delta	V	407	V	V407V	9.03525	0	36189	2	9.00711	9.06338	9.79026	0	37693	2	9.75058	9.82995
Delta	V	407	W	V407W	7.62097	-1.41428	36	2	7.90909	7.33284	7.05951	-2.73076	39	2	7.01263	7.10639
Delta	V	407	Y	V407Y	7.83154	-1.20371	28	2	7.90899	7.75409	7.02025	-2.77001	31	2	7.06871	6.9718
Delta	R	408	A	R408A	8.78231	-0.25293	21	2	8.75169	8.81294	10.02166	0.2314	23	2	9.86715	10.17618
Delta	R	408	C	R408C	8.62572	-0.40953	25	2	8.69507	8.55637	9.61576	-0.17451	28	2	9.40783	9.82369
Delta	R	408	D	R408D	8.57498	-0.46027	25	2	8.64887	8.50108	9.77132	-0.01894	24	2	9.88337	9.65927
Delta	R	408	E	R408E	8.58169	-0.45356	26	2	8.65049	8.51288	9.88047	0.09021	30	2	9.84086	9.92009
Delta	R	408	F	R408F	8.60071	-0.43453	26	2	8.62417	8.57725	9.54263	-0.24764	28	2	9.3558	9.72945
Delta	R	408	G	R408G	8.77897	-0.25628	28	2	8.74652	8.81141	9.92182	0.13156	28	2	9.85757	9.98608
Delta	R	408	H	R408H	8.90721	-0.12803	33	2	8.9063	8.90812	9.82106	0.0308	34	2	9.69584	9.94629
Delta	R	408	I	R408I	8.7311	-0.30415	27	2	8.73526	8.72693	9.779	-0.01126	28	2	9.70035	9.85765
Delta	R	408	K	R408K	8.99009	-0.04516	19	2	8.98405	8.99613	10.02995	0.23968	21	2	9.99152	10.06837
Delta	R	408	L	R408L	8.70941	-0.32583	39	2	8.68389	8.73494	9.7399	-0.05036	41	2	9.76933	9.71047
Delta	R	408	M	R408M	8.69589	-0.33936	39	2	8.74105	8.65072	9.82937	0.03911	41	2	9.78156	9.87719
Delta	R	408	N	R408N	8.72515	-0.3101	40	2	8.73932	8.71097	9.90021	0.10995	42	2	9.8694	9.93103
Delta	R	408	P	R408P	8.75981	-0.27543	36	2	8.77423	8.74539	9.91048	0.12022	38	2	9.91518	9.90578
Delta	R	408	Q	R408Q	8.79983	-0.23542	27	2	8.80187	8.79779	9.69117	-0.0991	28	2	9.5327	9.84964
Delta	R	408	R	R408R	9.03525	0	36189	2	9.00711	9.06338	9.79026	0	37693	2	9.75058	9.82995
Delta	R	408	S	R408S	8.7967	-0.23854	31	2	8.81048	8.78293	9.94791	0.15765	33	2	9.95217	9.94365
Delta	R	408	T	R408T	8.77739	-0.25786	27	2	8.72994	8.82483	9.64553	-0.14473	28	2	9.90237	9.3887
Delta	R	408	V	R408V	8.72763	-0.30761	34	2	8.77942	8.67584	9.92251	0.13225	34	2	10.03004	9.81498
Delta	R	408	W	R408W	8.71738	-0.31787	39	2	8.76264	8.67212	9.71119	-0.07908	41	2	9.69294	9.72943
Delta	R	408	Y	R408Y	8.69996	-0.33528	23	2	8.70607	8.69386	9.85255	0.06228	23	2	9.73256	9.97254
Delta	Q	409	A	Q409A	8.54612	-0.48912	22	2	8.62665	8.46559	8.94705	-0.84321	22	2	8.88621	9.0079
Delta	Q	409	C	Q409C	8.54096	-0.49429	43	2	8.58931	8.49261	9.34899	-0.44127	45	2	9.20176	9.49623
Delta	Q	409	D	Q409D	8.36427	-0.67098	34	2	8.38524	8.34329	9.32117	-0.4691	35	2	9.1889	9.45343
Delta	Q	409	E	Q409E	8.6679	-0.36735	31	2	8.71404	8.62175	9.44372	-0.34654	32	2	9.46742	9.42002
Delta	Q	409	F	Q409F	8.57784	-0.45741	34	2	8.6069	8.54877	9.54583	-0.24443	35	2	9.51831	9.57336
Delta	Q	409	G	Q409G	8.27751	-0.75774	49	2	8.34533	8.20969	8.31894	-1.47133	50	2	8.26113	8.37675
Delta	Q	409	H	Q409H	8.46336	-0.57188	36	2	8.49459	8.43214	9.10022	-0.69005	37	2	9.17434	9.0261
Delta	Q	409	I	Q409I	7.55001	-1.48524	51	2	7.76313	7.33688	7.18782	-2.60245	52	2	7.24881	7.12682
Delta	Q	409	K	Q409K	8.54985	-0.48539	41	2	8.58838	8.51132	8.98794	-0.80232	43	2	9.02821	8.94768
Delta	Q	409	L	Q409L	8.4594	-0.57584	36	2	8.47395	8.44486	8.923	-0.86727	41	2	8.84179	9.00421
Delta	Q	409	M	Q409M	8.6024	-0.43285	37	2	8.6316	8.5732	9.10775	-0.68252	39	2	9.04309	9.1724
Delta	Q	409	N	Q409N	8.52552	-0.50973	39	2	8.54031	8.51072	9.08465	-0.70561	42	2	8.94764	9.22167
Delta	Q	409	P	Q409P	5.26729	-3.76796	50	2	5.31059	5.22399	6.49117	-3.29909	56	2	6.49467	6.48768
Delta	Q	409	Q	Q409Q	9.03525	0	36189	2	9.00711	9.06338	9.79026	0	37693	2	9.75058	9.82995
Delta	Q	409	R	Q409R	8.44575	-0.58949	41	2	8.44679	8.44472	8.79971	-0.99055	44	2	8.76598	8.83344
Delta	Q	409	S	Q409S	8.53493	-0.50031	43	2	8.59149	8.47838	8.95518	-0.83509	42	2	8.90596	9.0044
Delta	Q	409	T	Q409T	8.53921	-0.49603	49	2	8.58568	8.49275	8.78197	-1.00829	52	2	8.84391	8.72003
Delta	Q	409	V	Q409V	8.09135	-0.94389	31	2	8.15989	8.02281	7.66746	-2.12281	32	2	7.62075	7.71416
Delta	Q	409	W	Q409W	8.27435	-0.76089	34	2	8.3549	8.1938	8.49757	-1.29269	34	2	8.42376	8.57138
Delta	Q	409	Y	Q409Y	8.56312	-0.47213	44	2	8.59889	8.52734	9.47243	-0.31783	46	2	9.33524	9.60963
Delta	I	410	A	I410A	5.97705	-3.0582	18	2	6.1778	5.77629	6.67618	-3.11409	20	2	6.60379	6.74856
Delta	I	410	C	I410C	8.32644	-0.70881	32	2	8.39769	8.25518	7.40626	-2.384	31	2	7.39823	7.4143
Delta	I	410	D	I410D	5.42859	-3.60666	23	2	5.60476	5.25241	6.73435	-3.05591	25	2	6.65953	6.80917
Delta	I	410	E	I410E	5.23961	-3.79563	28	2	5.19903	5.2802	6.57703	-3.21323	31	2	6.4366	6.71746
Delta	I	410	F	I410F	5.9626	-3.07264	37	2	6.40595	5.51926	6.57161	-3.21866	42	2	6.59866	6.54455
Delta	I	410	G	I410G	5.30795	-3.7273	20	2	5.48212	5.13377	6.64077	-3.1495	24	2	6.55611	6.72543
Delta	I	410	H	I410H	5.1789	-3.85635	31	2	5.15791	5.19989	6.38253	-3.40774	35	2	6.35207	6.41298
Delta	I	410	I	I410I	9.03525	0	36189	2	9.00711	9.06338	9.79026	0	37693	2	9.75058	9.82995
Delta	I	410	K	I410K	5.21465	-3.82059	19	2	5.31803	5.11128	6.48916	-3.3011	22	2	6.47968	6.49864
Delta	I	410	L	I410L	8.76907	-0.26618	36	2	8.78145	8.75668	9.26664	-0.52362	40	2	9.23655	9.29673
Delta	I	410	M	I410M	8.5452	-0.49004	29	2	8.56532	8.52508	8.25163	-1.53863	35	2	8.11832	8.38495
Delta	I	410	N	I410N	5.31712	-3.71812	22	2	5.40922	5.22502	6.64068	-3.14958	28	2	6.65213	6.62923
Delta	I	410	P	I410P	5.3332	-3.70204	35	2	5.52267	5.14374	6.5272	-3.26306	39	2	6.45995	6.59445
Delta	I	410	Q	I410Q	5.20984	-3.8254	39	2	5.28519	5.1345	6.53158	-3.25869	43	2	6.39971	6.66345
Delta	I	410	R	I410R	5.23835	-3.79689	27	2	5.27354	5.20317	6.451	-3.33926	28	2	6.38296	6.51905
Delta	I	410	S	I410S	5.309	-3.72624	31	2	5.5259	5.09211	6.4824	-3.30787	32	2	6.47153	6.49326
Delta	I	410	T	I410T	5.69067	-3.34457	31	2	5.98049	5.40086	6.62953	-3.16073	34	2	6.72234	6.53673
Delta	I	410	V	I410V	8.94417	-0.09108	29	2	8.87176	9.01657	9.5746	-0.21566	29	2	9.59574	9.55347
Delta	I	410	W	I410W	5.30551	-3.72974	35	2	5.46143	5.14959	6.33786	-3.4524	36	2	6.29068	6.38504
Delta	I	410	Y	I410Y	5.38106	-3.65418	31	2	5.40888	5.35324	6.58146	-3.2088	35	2	6.58054	6.58239
Delta	A	411	A	A411A	9.03525	0	36189	2	9.00711	9.06338	9.79026	0	37693	2	9.75058	9.82995
Delta	A	411	C	A411C	8.82113	-0.21412	42	2	8.81479	8.82746	9.23324	-0.55702	43	2	9.18591	9.28058
Delta	A	411	D	A411D	8.52599	-0.50926	28	2	8.60527	8.4467	8.42283	-1.36743	29	2	8.46787	8.3778
Delta	A	411	E	A411E	8.84448	-0.19076	35	2	8.83252	8.85645	9.73524	-0.05503	36	2	9.77075	9.69972
Delta	A	411	F	A411F	8.45774	-0.5775	37	2	8.49478	8.4207	8.03042	-1.75984	38	2	8.03124	8.0296
Delta	A	411	G	A411G	8.93351	-0.10174	42	2	8.89673	8.97028	9.60739	-0.18287	45	2	9.6414	9.57338
Delta	A	411	H	A411H	8.66253	-0.37272	25	2	8.72065	8.6044	8.63413	-1.15613	26	2	8.49264	8.77562
Delta	A	411	I	A411I	8.42029	-0.61496	29	2	8.44207	8.39851	8.0973	-1.69296	32	2	8.15024	8.04436
Delta	A	411	K	A411K	8.93287	-0.10238	29	2	8.91127	8.95446	9.37457	-0.41569	29	2	9.37503	9.37411
Delta	A	411	L	A411L	8.54467	-0.49057	37	2	8.50682	8.58252	8.06643	-1.72384	39	2	8.08734	8.04552
Delta	A	411	M	A411M	8.80191	-0.23334	41	2	8.78626	8.81755	9.15001	-0.64025	42	2	9.17784	9.12218
Delta	A	411	N	A411N	8.62495	-0.4103	36	2	8.65229	8.5976	8.36161	-1.42866	37	2	8.22885	8.49437
Delta	A	411	P	A411P	5.64109	-3.39415	31	2	5.92662	5.35556	6.53465	-3.25561	33	2	6.52529	6.54401
Delta	A	411	Q	A411Q	8.9673	-0.06795	28	2	8.93465	8.99994	9.79009	-0.00017	29	2	9.89561	9.68457
Delta	A	411	R	A411R	8.93488	-0.10037	31	2	8.89209	8.97766	9.50472	-0.28554	33	2	9.39937	9.61007
Delta	A	411	S	A411S	8.91541	-0.11984	40	2	8.91913	8.91169	9.64793	-0.14234	44	2	9.60324	9.69261
Delta	A	411	T	A411T	8.75473	-0.28052	43	2	8.75483	8.75462	9.07565	-0.71461	44	2	9.09989	9.05142
Delta	A	411	V	A411V	8.76794	-0.2673	32	2	8.74005	8.79584	9.14547	-0.64479	34	2	9.11322	9.17773
Delta	A	411	W	A411W	8.88201	-0.15324	38	2	8.83336	8.93066	9.55166	-0.2386	39	2	9.53956	9.56376
Delta	A	411	Y	A411Y	8.49493	-0.54032	38	2	8.48961	8.50024	7.75546	-2.0348	39	2	7.6756	7.83533
Delta	P	412	A	P412A	8.15986	-0.87539	32	2	8.30037	8.01935	7.31566	-2.47461	33	2	7.19969	7.43162
Delta	P	412	C	P412C	8.03965	-0.9956	22	2	8.1706	7.90869	6.87308	-2.91718	23	2	7.01375	6.73241
Delta	P	412	D	P412D	5.84937	-3.18587	24	2	6.07767	5.62108	6.67146	-3.11881	27	2	6.72576	6.61716
Delta	P	412	E	P412E	6.63293	-2.40232	33	2	7.03928	6.22658	6.72666	-3.0636	38	2	6.58314	6.87019
Delta	P	412	F	P412F	6.01981	-3.01544	37	2	6.14211	5.8975	6.47272	-3.31755	40	2	6.37784	6.56759
Delta	P	412	G	P412G	7.84602	-1.18922	28	2	7.95871	7.73333	6.94562	-2.84464	29	2	6.8087	7.08254
Delta	P	412	H	P412H	6.80705	-2.2282	26	2	7.20081	6.41328	6.72226	-3.068	30	2	6.54447	6.90006
Delta	P	412	I	P412I	8.49804	-0.53721	26	2	8.57985	8.41623	7.7957	-1.99457	29	2	7.72979	7.86161
Delta	P	412	K	P412K	8.42469	-0.61055	33	2	8.47713	8.37225	7.37742	-2.41284	35	2	7.42298	7.33187
Delta	P	412	L	P412L	8.23084	-0.80441	30	2	8.39628	8.0654	7.22442	-2.56585	31	2	7.28193	7.16691
Delta	P	412	M	P412M	8.08611	-0.94913	38	2	8.22544	7.94678	7.00914	-2.78112	38	2	7.05186	6.96642
Delta	P	412	N	P412N	6.50828	-2.52697	26	2	7.12015	5.8964	6.64247	-3.14779	32	2	6.70781	6.57713
Delta	P	412	P	P412P	9.03525	0	36189	2	9.00711	9.06338	9.79026	0	37693	2	9.75058	9.82995
Delta	P	412	Q	P412Q	7.66429	-1.37096	25	2	7.88088	7.4477	6.85029	-2.93997	27	2	6.89839	6.80219
Delta	P	412	R	P412R	8.13128	-0.90397	25	2	8.21193	8.05063	7.01667	-2.77359	25	2	6.9702	7.06314
Delta	P	412	S	P412S	7.96687	-1.06837	26	2	8.04052	7.89322	7.0536	-2.73666	28	2	6.98036	7.12685
Delta	P	412	T	P412T	8.40103	-0.63422	34	2	8.48134	8.32072	7.39207	-2.3982	35	2	7.37682	7.40732
Delta	P	412	V	P412V	8.57303	-0.46222	28	2	8.61877	8.52729	8.18533	-1.60493	28	2	8.17938	8.19129
Delta	P	412	W	P412W	5.72941	-3.30583	28	2	5.86328	5.59554	6.44709	-3.34318	33	2	6.33557	6.55861
Delta	P	412	Y	P412Y	6.36002	-2.67522	29	2	6.93279	5.78726	6.43314	-3.35712	30	2	6.36018	6.5061
Delta	G	413	A	G413A	8.88324	-0.152	31	2	8.84964	8.91685	9.39606	-0.3942	34	2	9.52167	9.27045
Delta	G	413	C	G413C	8.91504	-0.12021	33	2	8.86166	8.96842	9.77711	-0.01315	33	2	9.71222	9.842
Delta	G	413	D	G413D	8.77317	-0.26208	27	2	8.74366	8.80268	9.39487	-0.3954	29	2	9.34982	9.43992
Delta	G	413	E	G413E	8.835	-0.20025	29	2	8.80353	8.86647	9.68658	-0.10369	30	2	9.65092	9.72224
Delta	G	413	F	G413F	8.99194	-0.04331	27	2	8.95046	9.03341	9.73326	-0.057	31	2	9.7017	9.76482
Delta	G	413	G	G413G	9.03525	0	36189	2	9.00711	9.06338	9.79026	0	37693	2	9.75058	9.82995
Delta	G	413	H	G413H	9.05184	0.0166	41	2	9.01217	9.09152	9.87782	0.08755	46	2	9.81821	9.93742
Delta	G	413	I	G413I	8.59507	-0.44018	35	2	8.63059	8.55955	8.76061	-1.02966	36	2	8.6534	8.86782
Delta	G	413	K	G413K	9.02745	-0.00779	44	2	8.96421	9.09069	9.62243	-0.16784	44	2	9.58894	9.65591
Delta	G	413	L	G413L	8.97273	-0.06252	32	2	8.94449	9.00097	9.61756	-0.1727	33	2	9.68042	9.5547
Delta	G	413	M	G413M	8.91939	-0.11586	53	2	8.91885	8.91993	9.84983	0.05956	53	2	9.76193	9.93772
Delta	G	413	N	G413N	8.81696	-0.21828	35	2	8.80452	8.8294	9.71181	-0.07845	37	2	9.69731	9.72632
Delta	G	413	P	G413P	5.61924	-3.416	47	2	5.87966	5.35883	6.53359	-3.25667	48	2	6.53197	6.53521
Delta	G	413	Q	G413Q	8.96491	-0.07034	31	2	8.96577	8.96404	9.69014	-0.10013	30	2	9.52579	9.85449
Delta	G	413	R	G413R	9.04159	0.00635	39	2	8.97276	9.11043	9.55264	-0.23762	42	2	9.17416	9.93112
Delta	G	413	S	G413S	8.91163	-0.12361	31	2	8.89006	8.93321	9.57906	-0.21121	34	2	9.61859	9.53952
Delta	G	413	T	G413T	8.71611	-0.31914	39	2	8.74605	8.68616	9.26248	-0.52778	41	2	9.35635	9.16862
Delta	G	413	V	G413V	8.59954	-0.4357	36	2	8.63385	8.56524	8.95998	-0.83028	37	2	8.84685	9.07311
Delta	G	413	W	G413W	8.83438	-0.20087	46	2	8.8223	8.84645	9.3205	-0.46976	46	2	9.27618	9.36482
Delta	G	413	Y	G413Y	9.03581	0.00057	24	2	9.05899	9.01264	9.65538	-0.13489	25	2	9.3589	9.95186
Delta	Q	414	A	Q414A	9.08117	0.04592	33	2	9.04263	9.1197	9.70986	-0.0804	34	2	9.65752	9.76221
Delta	Q	414	C	Q414C	8.93532	-0.09992	46	2	8.90177	8.96888	9.75379	-0.03647	49	2	9.66427	9.84331
Delta	Q	414	D	Q414D	8.3486	-0.68665	23	2	8.41453	8.28266	7.9063	-1.88397	24	2	7.87376	7.93883
Delta	Q	414	E	Q414E	8.91601	-0.11924	31	2	8.85948	8.97253	9.52475	-0.26551	32	2	9.47366	9.57585
Delta	Q	414	F	Q414F	8.7137	-0.32155	35	2	8.72992	8.69747	8.89329	-0.89698	36	2	8.83226	8.95432
Delta	Q	414	G	Q414G	8.98648	-0.04877	31	2	8.91167	9.06128	9.8296	0.03934	30	2	9.75654	9.90266
Delta	Q	414	H	Q414H	8.94827	-0.08698	32	2	8.88942	9.00711	9.44165	-0.34861	34	2	9.33084	9.55246
Delta	Q	414	I	Q414I	8.99729	-0.03796	30	2	8.96076	9.03382	9.47781	-0.31245	34	2	9.52748	9.42815
Delta	Q	414	K	Q414K	9.08163	0.04639	25	2	9.01114	9.15212	9.82753	0.03726	25	2	9.81672	9.83833
Delta	Q	414	L	Q414L	8.87479	-0.16046	24	2	8.84236	8.90721	9.48744	-0.30282	24	2	9.57371	9.40118
Delta	Q	414	M	Q414M	9.06843	0.03319	44	2	9.01232	9.12454	9.91085	0.12059	47	2	9.85434	9.96736
Delta	Q	414	N	Q414N	8.85703	-0.17821	33	2	8.84515	8.86892	9.39295	-0.39731	36	2	9.21553	9.57037
Delta	Q	414	P	Q414P	8.3183	-0.71694	40	2	8.38483	8.25178	7.61908	-2.17118	43	2	7.53522	7.70294
Delta	Q	414	Q	Q414Q	9.03525	0	36189	2	9.00711	9.06338	9.79026	0	37693	2	9.75058	9.82995
Delta	Q	414	R	Q414R	9.07315	0.0379	35	2	9.0315	9.11479	9.75698	-0.03328	35	2	9.84266	9.6713
Delta	Q	414	S	Q414S	8.99941	-0.03583	38	2	8.98449	9.01434	9.81203	0.02176	39	2	9.94308	9.68097
Delta	Q	414	T	Q414T	9.02441	-0.01083	37	2	8.9623	9.08652	9.65582	-0.13444	37	2	9.60288	9.70876
Delta	Q	414	V	Q414V	8.98785	-0.0474	33	2	8.95231	9.02339	9.76823	-0.02204	34	2	9.73773	9.79872
Delta	Q	414	W	Q414W	8.54129	-0.49396	31	2	8.55177	8.53081	8.37923	-1.41103	32	2	8.25528	8.50319
Delta	Q	414	Y	Q414Y	8.78695	-0.24829	32	2	8.78156	8.79235	9.20892	-0.58135	35	2	9.13906	9.27877
Delta	T	415	A	T415A	9.01178	-0.02347	34	2	8.95315	9.07041	9.79468	0.00442	37	2	9.75986	9.82951
Delta	T	415	C	T415C	8.70123	-0.33402	29	2	8.70346	8.699	9.68897	-0.10129	31	2	9.62795	9.74999
Delta	T	415	D	T415D	8.76875	-0.26649	40	2	8.75262	8.78489	9.52801	-0.26226	41	2	9.33847	9.71754
Delta	T	415	E	T415E	8.81836	-0.21688	41	2	8.78028	8.85645	9.72654	-0.06372	41	2	9.64411	9.80896
Delta	T	415	F	T415F	8.92873	-0.10652	34	2	8.89896	8.9585	9.64858	-0.14168	36	2	9.68701	9.61016
Delta	T	415	G	T415G	9.12061	0.08536	36	2	9.04517	9.19605	9.7612	-0.02907	37	2	9.76309	9.75931
Delta	T	415	H	T415H	9.08973	0.05449	27	2	9.04708	9.13239	9.83889	0.04862	29	2	9.69983	9.97795
Delta	T	415	I	T415I	8.86136	-0.17389	36	2	8.82882	8.89389	9.87538	0.08511	38	2	9.80068	9.95007
Delta	T	415	K	T415K	8.97702	-0.05823	31	2	8.95124	9.00279	9.89687	0.10661	31	2	9.84779	9.94595
Delta	T	415	L	T415L	8.77239	-0.26285	26	2	8.80766	8.73712	9.32027	-0.46999	26	2	9.18434	9.4562
Delta	T	415	M	T415M	8.9157	-0.11955	49	2	8.88667	8.94473	9.69227	-0.09799	49	2	9.66785	9.7167
Delta	T	415	N	T415N	9.03564	0.00039	33	2	9.00283	9.06845	9.81228	0.02202	32	2	9.73095	9.89362
Delta	T	415	P	T415P	8.78482	-0.25042	31	2	8.78358	8.78606	9.46418	-0.32608	33	2	9.46925	9.45911
Delta	T	415	Q	T415Q	9.05153	0.01628	38	2	9.02443	9.07862	9.76712	-0.02315	41	2	9.74037	9.79386
Delta	T	415	R	T415R	9.09788	0.06263	33	2	9.03432	9.16143	9.97026	0.17999	33	2	9.93529	10.00523
Delta	T	415	S	T415S	9.05938	0.02413	36	2	9.05757	9.06118	9.85071	0.06044	37	2	9.90936	9.79205
Delta	T	415	T	T415T	9.03525	0	36189	2	9.00711	9.06338	9.79026	0	37693	2	9.75058	9.82995
Delta	T	415	V	T415V	8.96941	-0.06584	40	2	8.90972	9.0291	9.77662	-0.01364	43	2	9.71887	9.83438
Delta	T	415	W	T415W	9.0665	0.03126	34	2	9.03254	9.10046	9.42095	-0.36931	36	2	9.50577	9.33614
Delta	T	415	Y	T415Y	9.073	0.03775	28	2	9.02466	9.12134	9.65918	-0.13109	28	2	9.5749	9.74345
Delta	G	416	A	G416A	6.78235	-2.25289	39	2	7.05851	6.5062	7.54471	-2.24555	39	2	7.58452	7.5049
Delta	G	416	C	G416C	5.87927	-3.15598	29	2	6.02623	5.7323	7.32904	-2.46122	32	2	7.29204	7.36605
Delta	G	416	D	G416D	7.91969	-1.11556	28	2	8.02053	7.81885	7.49127	-2.299	28	2	7.37391	7.60862
Delta	G	416	E	G416E	6.58059	-2.45466	29	2	6.99138	6.16979	6.86423	-2.92603	33	2	6.82633	6.90213
Delta	G	416	F	G416F	5.28112	-3.75413	38	2	5.42835	5.13388	7.38416	-2.4061	41	2	7.29322	7.4751
Delta	G	416	G	G416G	9.03525	0	36189	2	9.00711	9.06338	9.79026	0	37693	2	9.75058	9.82995
Delta	G	416	H	G416H	7.12559	-1.90966	29	2	7.44437	6.8068	7.23076	-2.5595	32	2	7.19747	7.26405
Delta	G	416	I	G416I	5.22764	-3.80761	30	2	5.29581	5.15947	7.66577	-2.1245	33	2	7.62529	7.70625
Delta	G	416	K	G416K	6.35503	-2.68022	36	2	6.70361	6.00645	6.79913	-2.99114	40	2	6.80696	6.79129
Delta	G	416	L	G416L	5.66748	-3.36777	39	2	5.9272	5.40776	7.45002	-2.34025	44	2	7.38724	7.51279
Delta	G	416	M	G416M	5.77781	-3.25743	35	2	5.87773	5.6779	7.30214	-2.48813	38	2	7.24624	7.35803
Delta	G	416	N	G416N	7.94654	-1.0887	33	2	8.00734	7.88574	7.8113	-1.97897	33	2	7.74397	7.87863
Delta	G	416	P	G416P	5.43092	-3.60433	39	2	5.68767	5.17416	6.54723	-3.24303	43	2	6.51471	6.57976
Delta	G	416	Q	G416Q	6.98299	-2.05226	28	2	7.53184	6.43413	6.76846	-3.02181	32	2	6.68556	6.85136
Delta	G	416	R	G416R	6.35446	-2.68079	22	2	6.82352	5.88539	6.61092	-3.17934	24	2	6.60715	6.6147
Delta	G	416	S	G416S	8.098	-0.93725	42	2	8.16415	8.03184	7.74225	-2.04801	44	2	7.61317	7.87133
Delta	G	416	T	G416T	5.97761	-3.05764	45	2	6.17075	5.78446	7.51343	-2.27684	48	2	7.48931	7.53755
Delta	G	416	V	G416V	5.21759	-3.81766	23	2	5.35597	5.0792	7.55053	-2.23973	23	2	7.53914	7.56192
Delta	G	416	W	G416W	5.54777	-3.48747	43	2	5.64456	5.45099	7.3316	-2.45867	44	2	7.34376	7.31943
Delta	G	416	Y	G416Y	5.64991	-3.38534	38	2	5.62913	5.67069	7.3327	-2.45756	40	2	7.29254	7.37286
Delta	K	417	A	K417A	8.48767	-0.54758	43	2	8.57444	8.4009	9.9576	0.16733	48	2	9.90022	10.01498
Delta	K	417	C	K417C	8.52611	-0.50914	35	2	8.54647	8.50575	9.82686	0.0366	38	2	9.82293	9.8308
Delta	K	417	D	K417D	7.93994	-1.09531	33	2	8.07432	7.80555	9.694	-0.09626	36	2	9.58852	9.79948
Delta	K	417	E	K417E	7.98945	-1.0458	31	2	8.15453	7.82437	9.83338	0.04311	36	2	9.93599	9.73077
Delta	K	417	F	K417F	8.97738	-0.05786	43	2	8.961	8.99377	9.88368	0.09342	46	2	9.84581	9.92155
Delta	K	417	G	K417G	8.32782	-0.70742	35	2	8.37615	8.2795	9.83028	0.04002	37	2	9.80838	9.85218
Delta	K	417	H	K417H	8.85944	-0.17581	32	2	8.79277	8.92611	9.93763	0.14737	38	2	9.83213	10.04313
Delta	K	417	I	K417I	8.44631	-0.58894	39	2	8.46736	8.42525	9.87282	0.08255	40	2	9.72207	10.02357
Delta	K	417	K	K417K	9.03525	0	36189	2	9.00711	9.06338	9.79026	0	37693	2	9.75058	9.82995
Delta	K	417	L	K417L	8.3428	-0.69244	41	2	8.43153	8.25407	9.84993	0.05967	45	2	9.87286	9.827
Delta	K	417	M	K417M	8.4518	-0.58345	34	2	8.46059	8.44301	10.053	0.26274	35	2	10.10726	9.99874
Delta	K	417	N	K417N	8.43204	-0.60321	42	2	8.47102	8.39306	9.95622	0.16595	43	2	9.85965	10.05279
Delta	K	417	P	K417P	8.48594	-0.54931	9	2	8.50232	8.46956	9.98584	0.19558	9	2	9.88994	10.08175
Delta	K	417	Q	K417Q	8.3149	-0.72034	21	2	8.41332	8.21649	9.85963	0.06937	21	2	10.0197	9.69957
Delta	K	417	R	K417R	8.5567	-0.47854	30	2	8.61707	8.49634	9.81731	0.02704	32	2	9.73926	9.89536
Delta	K	417	S	K417S	8.46296	-0.57229	45	2	8.54155	8.38437	9.92834	0.13808	45	2	9.8738	9.98288
Delta	K	417	T	K417T	8.648	-0.38725	44	2	8.68612	8.60987	9.94626	0.156	48	2	9.9167	9.97583
Delta	K	417	V	K417V	8.49816	-0.53709	36	2	8.55592	8.4404	9.92627	0.136	36	2	9.93477	9.91776
Delta	K	417	W	K417W	8.62357	-0.41167	31	2	8.66159	8.58556	9.8202	0.02994	30	2	9.85299	9.78742
Delta	K	417	Y	K417Y	8.94135	-0.09389	31	2	8.8578	9.02491	9.78986	-0.00041	35	2	9.62836	9.95136
Delta	I	418	A	I418A	7.82443	-1.21082	23	2	7.88731	7.76154	7.30264	-2.48762	25	2	7.10768	7.49761
Delta	I	418	C	I418C	8.02444	-1.01081	36	2	8.14633	7.90255	7.52923	-2.26103	40	2	7.50018	7.55828
Delta	I	418	D	I418D	5.31659	-3.71866	32	2	5.51442	5.11876	6.71925	-3.07101	34	2	6.69803	6.74047
Delta	I	418	E	I418E	5.23852	-3.79673	24	2	5.34203	5.135	6.66233	-3.12793	25	2	6.57219	6.75248
Delta	I	418	F	I418F	5.85811	-3.17713	34	2	6.13585	5.58037	6.70157	-3.0887	41	2	6.65815	6.74498
Delta	I	418	G	I418G	5.32442	-3.71083	31	2	5.36381	5.28503	6.83873	-2.95153	32	2	6.75474	6.92272
Delta	I	418	H	I418H	5.42452	-3.61073	38	2	5.48003	5.369	6.53325	-3.25701	38	2	6.47711	6.58939
Delta	I	418	I	I418I	9.03525	0	36189	2	9.00711	9.06338	9.79026	0	37693	2	9.75058	9.82995
Delta	I	418	K	I418K	5.36157	-3.67367	30	2	5.42224	5.30091	6.76557	-3.0247	33	2	6.71236	6.81877
Delta	I	418	L	I418L	8.51432	-0.52092	34	2	8.49361	8.53503	8.54748	-1.24278	34	2	8.60991	8.48505
Delta	I	418	M	I418M	8.41948	-0.61577	31	2	8.42503	8.41393	7.9427	-1.84756	32	2	7.88493	8.00047
Delta	I	418	N	I418N	5.24262	-3.79263	30	2	5.31086	5.17438	6.60982	-3.18044	35	2	6.63982	6.57983
Delta	I	418	P	I418P	5.50162	-3.53363	30	2	5.70411	5.29912	6.62492	-3.16535	35	2	6.54023	6.7096
Delta	I	418	Q	I418Q	7.36933	-1.66591	25	2	7.76244	6.97623	6.78122	-3.00905	28	2	6.84786	6.71457
Delta	I	418	R	I418R	5.66294	-3.37231	42	2	5.86819	5.45769	6.60747	-3.18279	48	2	6.54562	6.66933
Delta	I	418	S	I418S	5.39333	-3.64191	18	2	5.49899	5.28768	6.61359	-3.17668	23	2	6.73402	6.49315
Delta	I	418	T	I418T	8.32921	-0.70603	46	2	8.4243	8.23413	7.63939	-2.15087	47	2	7.67585	7.60293
Delta	I	418	V	I418V	8.8028	-0.23245	52	2	8.79791	8.80768	9.67051	-0.11975	53	2	9.67647	9.66455
Delta	I	418	W	I418W	5.45563	-3.57962	34	2	5.37103	5.54022	6.47581	-3.31446	40	2	6.38867	6.56294
Delta	I	418	Y	I418Y	5.35821	-3.67704	35	2	5.46399	5.25243	6.44437	-3.34589	41	2	6.34944	6.5393
Delta	A	419	A	A419A	9.03525	0	36189	2	9.00711	9.06338	9.79026	0	37693	2	9.75058	9.82995
Delta	A	419	C	A419C	8.8075	-0.22775	37	2	8.79691	8.81808	9.18003	-0.61023	44	2	8.91407	9.44599
Delta	A	419	D	A419D	6.32848	-2.70677	40	2	6.74353	5.91343	6.80722	-2.98304	41	2	6.78812	6.82632
Delta	A	419	E	A419E	5.70788	-3.32736	40	2	5.96017	5.45559	6.8126	-2.97767	42	2	6.726	6.8992
Delta	A	419	F	A419F	8.12113	-0.91412	43	2	8.21932	8.02293	7.28853	-2.50174	46	2	7.22086	7.3562
Delta	A	419	G	A419G	8.40112	-0.63413	41	2	8.41856	8.38367	8.20942	-1.58085	44	2	8.1764	8.24244
Delta	A	419	H	A419H	8.51346	-0.52178	42	2	8.50602	8.5209	8.18284	-1.60742	44	2	8.27535	8.09033
Delta	A	419	I	A419I	8.47612	-0.55913	39	2	8.48775	8.46448	8.1101	-1.68017	41	2	8.16879	8.0514
Delta	A	419	K	A419K	6.44505	-2.5902	34	2	6.85229	6.03781	6.87541	-2.91486	38	2	6.84947	6.90135
Delta	A	419	L	A419L	6.08588	-2.94936	47	2	6.51757	5.65419	6.80304	-2.98722	51	2	6.77665	6.82943
Delta	A	419	M	A419M	8.12463	-0.91062	32	2	8.23545	8.01381	7.66244	-2.12782	33	2	7.52424	7.80064
Delta	A	419	N	A419N	8.25138	-0.78386	34	2	8.31059	8.19217	8.20195	-1.58831	36	2	8.27779	8.12612
Delta	A	419	P	A419P	8.58104	-0.4542	33	2	8.58438	8.5777	9.66197	-0.1283	34	2	9.52304	9.80089
Delta	A	419	Q	A419Q	8.10917	-0.92608	32	2	8.1901	8.02823	7.802	-1.98827	32	2	7.70156	7.90243
Delta	A	419	R	A419R	8.16418	-0.87106	42	2	8.26701	8.06135	7.25331	-2.53695	44	2	7.15624	7.35038
Delta	A	419	S	A419S	8.93325	-0.102	47	2	8.90101	8.96549	9.65182	-0.13844	48	2	9.59311	9.71053
Delta	A	419	T	A419T	8.90302	-0.13223	28	2	8.87245	8.93358	9.46381	-0.32646	28	2	9.47334	9.45427
Delta	A	419	V	A419V	8.58244	-0.4528	51	2	8.64622	8.51866	9.05011	-0.74015	55	2	9.09689	9.00334
Delta	A	419	W	A419W	5.87632	-3.15893	26	2	6.39033	5.3623	6.56495	-3.22532	35	2	6.63422	6.49568
Delta	A	419	Y	A419Y	8.36395	-0.6713	35	2	8.4536	8.2743	7.66308	-2.12719	38	2	7.60359	7.72257
Delta	D	420	A	D420A	8.91754	-0.11771	19	2	8.86118	8.9739	9.85885	0.06859	23	2	9.82324	9.89446
Delta	D	420	C	D420C	8.90491	-0.13034	41	2	8.82228	8.98754	9.49171	-0.29856	44	2	9.38377	9.59964
Delta	D	420	D	D420D	9.03525	0	36189	2	9.00711	9.06338	9.79026	0	37693	2	9.75058	9.82995
Delta	D	420	E	D420E	8.78691	-0.24833	29	2	8.8007	8.77312	9.72132	-0.06894	30	2	9.67622	9.76642
Delta	D	420	F	D420F	8.81282	-0.22242	29	2	8.78965	8.836	9.3437	-0.44656	29	2	9.22945	9.45795
Delta	D	420	G	D420G	8.6439	-0.39134	35	2	8.67844	8.60937	8.78906	-1.0012	36	2	8.66728	8.91084
Delta	D	420	H	D420H	8.82545	-0.2098	35	2	8.79458	8.85632	9.39385	-0.39641	36	2	9.38308	9.40462
Delta	D	420	I	D420I	8.57139	-0.46386	31	2	8.59288	8.5499	8.46486	-1.3254	31	2	8.41132	8.5184
Delta	D	420	K	D420K	9.00756	-0.02769	28	2	8.97531	9.03981	9.63672	-0.15355	30	2	9.58824	9.6852
Delta	D	420	L	D420L	8.81927	-0.21598	34	2	8.78378	8.85475	9.38976	-0.4005	36	2	9.40309	9.37644
Delta	D	420	M	D420M	8.90589	-0.12936	20	2	8.86698	8.94479	9.51772	-0.27255	22	2	9.3391	9.69634
Delta	D	420	N	D420N	9.04808	0.01284	26	2	8.99862	9.09755	9.77952	-0.01075	28	2	9.77409	9.78495
Delta	D	420	P	D420P	5.36198	-3.67327	30	2	5.56044	5.16352	6.35512	-3.43514	34	2	6.3761	6.33414
Delta	D	420	Q	D420Q	9.09746	0.06222	31	2	9.04334	9.15159	9.58029	-0.20997	32	2	9.74756	9.41303
Delta	D	420	R	D420R	9.01078	-0.02447	34	2	8.98989	9.03167	9.87404	0.08377	35	2	9.78598	9.9621
Delta	D	420	S	D420S	9.0159	-0.01935	36	2	8.96474	9.06705	9.65568	-0.13459	37	2	9.66004	9.65132
Delta	D	420	T	D420T	8.83667	-0.19858	27	2	8.81256	8.86077	9.32492	-0.46534	29	2	9.53801	9.11183
Delta	D	420	V	D420V	8.60917	-0.42607	32	2	8.62988	8.58847	8.6747	-1.11557	33	2	8.6614	8.68799
Delta	D	420	W	D420W	8.80719	-0.22806	27	2	8.77378	8.84059	9.47301	-0.31725	28	2	9.30908	9.63694
Delta	D	420	Y	D420Y	8.7653	-0.26995	28	2	8.7388	8.7918	9.34293	-0.44734	28	2	9.27131	9.41455
Delta	Y	421	A	Y421A	8.48677	-0.54848	37	2	8.48552	8.48802	8.7522	-1.03806	37	2	8.66138	8.84303
Delta	Y	421	C	Y421C	8.69881	-0.33644	17	2	8.71194	8.68567	9.15942	-0.63085	17	2	9.10936	9.20947
Delta	Y	421	D	Y421D	7.56381	-1.47144	28	2	7.80332	7.32429	7.48063	-2.30964	29	2	7.40154	7.55972
Delta	Y	421	E	Y421E	6.75868	-2.27656	33	2	7.26156	6.2558	7.43605	-2.35421	34	2	7.50599	7.36612
Delta	Y	421	F	Y421F	9.07939	0.04415	30	2	9.04042	9.11837	9.7465	-0.04376	31	2	9.63936	9.85365
Delta	Y	421	G	Y421G	8.49366	-0.54158	31	2	8.51454	8.47278	7.81294	-1.97733	31	2	7.68163	7.94425
Delta	Y	421	H	Y421H	8.51827	-0.51698	36	2	8.59094	8.44559	9.25018	-0.54009	37	2	9.17748	9.32288
Delta	Y	421	I	Y421I	8.58165	-0.45359	30	2	8.63701	8.5263	9.23106	-0.55921	33	2	9.28448	9.17764
Delta	Y	421	K	Y421K	8.6283	-0.40694	24	2	8.6596	8.59701	8.9874	-0.80286	24	2	8.78584	9.18897
Delta	Y	421	L	Y421L	8.93425	-0.10099	33	2	8.90751	8.96099	9.70338	-0.08688	35	2	9.56726	9.8395
Delta	Y	421	M	Y421M	8.53354	-0.5017	30	2	8.56874	8.49834	9.40218	-0.38808	30	2	9.36817	9.43619
Delta	Y	421	N	Y421N	8.9893	-0.04594	33	2	8.96453	9.01408	9.3487	-0.44156	35	2	9.43159	9.26581
Delta	Y	421	P	Y421P	5.34756	-3.68769	56	2	5.38284	5.31227	6.67695	-3.11331	62	2	6.65962	6.69428
Delta	Y	421	Q	Y421Q	8.3467	-0.68855	32	2	8.40082	8.29257	8.35639	-1.43387	33	2	8.1927	8.52008
Delta	Y	421	R	Y421R	8.55942	-0.47583	42	2	8.61236	8.50647	8.44696	-1.34331	43	2	8.39488	8.49903
Delta	Y	421	S	Y421S	8.39305	-0.64219	37	2	8.41652	8.36959	8.43044	-1.35982	37	2	8.35969	8.50119
Delta	Y	421	T	Y421T	8.11257	-0.92268	41	2	8.27077	7.95436	8.10159	-1.68868	42	2	8.16707	8.0361
Delta	Y	421	V	Y421V	8.51209	-0.52315	45	2	8.57178	8.45241	8.75117	-1.03909	46	2	8.69347	8.80887
Delta	Y	421	W	Y421W	8.34572	-0.68953	45	2	8.40826	8.28317	9.52384	-0.26643	47	2	9.49719	9.55048
Delta	Y	421	Y	Y421Y	9.03525	0	36189	2	9.00711	9.06338	9.79026	0	37693	2	9.75058	9.82995
Delta	N	422	A	N422A	7.73663	-1.29861	26	2	8.01443	7.45883	7.08234	-2.70792	29	2	7.11217	7.05251
Delta	N	422	C	N422C	8.06606	-0.96919	26	2	8.19215	7.93997	7.49221	-2.29805	28	2	7.57993	7.4045
Delta	N	422	D	N422D	6.11035	-2.9249	33	2	6.39403	5.82666	6.99267	-2.7976	35	2	6.92818	7.05716
Delta	N	422	E	N422E	5.29509	-3.74015	33	2	5.52789	5.0623	7.06057	-2.72969	38	2	7.06264	7.0585
Delta	N	422	F	N422F	5.3385	-3.69674	34	2	5.42863	5.24838	6.69622	-3.09405	37	2	6.71557	6.67687
Delta	N	422	G	N422G	7.34565	-1.68959	20	2	7.82943	6.86188	6.92702	-2.86324	20	2	6.89148	6.96256
Delta	N	422	H	N422H	5.43157	-3.60368	36	2	5.40023	5.46291	6.76209	-3.02817	41	2	6.59714	6.92704
Delta	N	422	I	N422I	5.2336	-3.80164	28	2	5.31143	5.15578	6.87174	-2.91853	30	2	6.92964	6.81384
Delta	N	422	K	N422K	5.33864	-3.6966	34	2	5.48003	5.19726	6.64013	-3.15013	36	2	6.56637	6.71389
Delta	N	422	L	N422L	5.26481	-3.77044	32	2	5.43966	5.08995	6.65112	-3.13914	34	2	6.63565	6.6666
Delta	N	422	M	N422M	5.38889	-3.64636	30	2	5.58058	5.1972	6.74118	-3.04908	31	2	6.82288	6.65948
Delta	N	422	N	N422N	9.03525	0	36189	2	9.00711	9.06338	9.79026	0	37693	2	9.75058	9.82995
Delta	N	422	P	N422P	5.33344	-3.70181	45	2	5.33262	5.33425	6.88121	-2.90906	49	2	6.99578	6.76663
Delta	N	422	Q	N422Q	5.70121	-3.33404	40	2	6.02784	5.37458	6.6717	-3.11856	43	2	6.62665	6.71676
Delta	N	422	R	N422R	5.40847	-3.62677	20	2	5.26592	5.55103	6.69475	-3.09551	25	2	6.66494	6.72457
Delta	N	422	S	N422S	8.4029	-0.63234	41	2	8.4235	8.3823	8.52422	-1.26605	44	2	8.53594	8.51249
Delta	N	422	T	N422T	5.31198	-3.72327	24	2	5.47006	5.15389	6.84411	-2.94615	24	2	6.8177	6.87052
Delta	N	422	V	N422V	5.22969	-3.80556	34	2	5.29531	5.16407	7.01707	-2.7732	37	2	6.83751	7.19662
Delta	N	422	W	N422W	5.39598	-3.63927	36	2	5.62881	5.16315	6.85587	-2.93439	38	2	6.78603	6.92572
Delta	N	422	Y	N422Y	5.1349	-3.90034	34	2	5.17207	5.09773	6.77942	-3.01085	37	2	6.80057	6.75826
Delta	Y	423	A	Y423A	5.30731	-3.72794	35	2	5.42659	5.18803	6.45819	-3.33208	38	2	6.35327	6.5631
Delta	Y	423	C	Y423C	5.35946	-3.67579	36	2	5.53644	5.18248	6.55958	-3.23068	39	2	6.38167	6.73749
Delta	Y	423	D	Y423D	5.45366	-3.58159	31	2	5.72658	5.18074	6.51353	-3.27674	34	2	6.52073	6.50633
Delta	Y	423	E	Y423E	5.22024	-3.81501	30	2	5.33724	5.10324	6.49388	-3.29638	33	2	6.39534	6.59243
Delta	Y	423	F	Y423F	8.67474	-0.3605	39	2	8.67555	8.67394	8.7207	-1.06957	41	2	8.70627	8.73513
Delta	Y	423	G	Y423G	5.31265	-3.7226	33	2	5.4338	5.19149	6.65336	-3.13691	34	2	6.50042	6.80629
Delta	Y	423	H	Y423H	5.47893	-3.55632	25	2	5.62172	5.33613	6.51423	-3.27603	27	2	6.42898	6.59949
Delta	Y	423	I	Y423I	6.49123	-2.54402	24	2	6.73481	6.24764	6.78353	-3.00673	27	2	6.64776	6.9193
Delta	Y	423	K	Y423K	5.46657	-3.56868	26	2	5.713	5.22014	6.54408	-3.24619	27	2	6.57635	6.5118
Delta	Y	423	L	Y423L	6.32825	-2.707	25	2	6.89817	5.75833	6.76288	-3.02739	30	2	6.79282	6.73293
Delta	Y	423	M	Y423M	6.8361	-2.19915	27	2	7.34732	6.32488	6.70699	-3.08327	33	2	6.70731	6.70667
Delta	Y	423	N	Y423N	5.4952	-3.54005	43	2	5.806	5.18439	6.47325	-3.31702	44	2	6.44621	6.50028
Delta	Y	423	P	Y423P	5.24822	-3.78703	33	2	5.3531	5.14333	6.57228	-3.21798	34	2	6.51671	6.62785
Delta	Y	423	Q	Y423Q	5.38718	-3.64807	41	2	5.57329	5.20106	6.57689	-3.21337	42	2	6.43654	6.71724
Delta	Y	423	R	Y423R	5.29697	-3.73827	34	2	5.412	5.18195	6.41947	-3.3708	41	2	6.31784	6.5211
Delta	Y	423	S	Y423S	5.38559	-3.64965	43	2	5.51661	5.25458	6.49994	-3.29033	48	2	6.37853	6.62134
Delta	Y	423	T	Y423T	5.29	-3.74525	25	2	5.48466	5.09534	6.55443	-3.23583	28	2	6.56662	6.54224
Delta	Y	423	V	Y423V	5.63606	-3.39918	25	2	5.72135	5.55077	6.57828	-3.21199	29	2	6.42326	6.7333
Delta	Y	423	W	Y423W	5.33097	-3.70428	33	2	5.48297	5.17896	6.68958	-3.10068	35	2	6.87709	6.50208
Delta	Y	423	Y	Y423Y	9.03525	0	36189	2	9.00711	9.06338	9.79026	0	37693	2	9.75058	9.82995
Delta	K	424	A	K424A	8.93092	-0.10432	41	2	8.90903	8.95281	9.35288	-0.43738	42	2	9.28512	9.42064
Delta	K	424	C	K424C	8.6817	-0.35354	42	2	8.67872	8.68468	8.93416	-0.85611	47	2	9.00339	8.86492
Delta	K	424	D	K424D	7.49949	-1.53576	34	2	7.85626	7.14272	6.8236	-2.96666	39	2	6.74092	6.90628
Delta	K	424	E	K424E	6.74449	-2.29075	23	2	7.38662	6.10236	6.66254	-3.12773	26	2	6.68941	6.63567
Delta	K	424	F	K424F	8.31694	-0.71831	35	2	8.38835	8.24552	7.39815	-2.39211	36	2	7.40499	7.39131
Delta	K	424	G	K424G	8.44546	-0.58979	33	2	8.51555	8.37537	7.69896	-2.09131	35	2	7.80688	7.59104
Delta	K	424	H	K424H	9.00603	-0.02922	35	2	8.9978	9.01426	9.47791	-0.31235	38	2	9.61229	9.34353
Delta	K	424	I	K424I	6.09678	-2.93847	36	2	6.43906	5.7545	6.67057	-3.11969	36	2	6.62877	6.71238
Delta	K	424	K	K424K	9.03525	0	36189	2	9.00711	9.06338	9.79026	0	37693	2	9.75058	9.82995
Delta	K	424	L	K424L	8.18997	-0.84528	44	2	8.31768	8.06226	7.04704	-2.74323	47	2	7.03818	7.05589
Delta	K	424	M	K424M	8.54883	-0.48642	30	2	8.62156	8.4761	8.07838	-1.71188	33	2	8.15007	8.00669
Delta	K	424	N	K424N	8.85178	-0.18347	29	2	8.82881	8.87475	9.16172	-0.62854	30	2	9.07947	9.24398
Delta	K	424	P	K424P	7.18312	-1.85213	36	2	7.61693	6.74931	6.6039	-3.18636	43	2	6.64742	6.56038
Delta	K	424	Q	K424Q	8.67741	-0.35784	34	2	8.66823	8.68658	8.67651	-1.11375	35	2	8.79924	8.55379
Delta	K	424	R	K424R	8.97894	-0.05631	38	2	8.92644	9.03144	9.71999	-0.07027	42	2	9.76057	9.67941
Delta	K	424	S	K424S	8.53414	-0.5011	33	2	8.53042	8.53787	7.65873	-2.13154	35	2	7.53957	7.77788
Delta	K	424	T	K424T	5.38447	-3.65078	40	2	5.46496	5.30398	7.39593	-2.39434	42	2	7.34451	7.44735
Delta	K	424	V	K424V	8.48539	-0.54986	26	2	8.52843	8.44234	8.00224	-1.78803	28	2	8.03053	7.97394
Delta	K	424	W	K424W	5.53671	-3.49853	37	2	5.83211	5.24132	6.45553	-3.33474	39	2	6.48726	6.4238
Delta	K	424	Y	K424Y	8.3556	-0.67964	28	2	8.43582	8.27538	7.52092	-2.26935	30	2	7.50631	7.53553
Delta	L	425	A	L425A	6.96558	-2.06966	36	2	7.38368	6.54749	6.53056	-3.2597	42	2	6.48106	6.58006
Delta	L	425	C	L425C	8.54457	-0.49068	34	2	8.58602	8.50311	8.12163	-1.66864	36	2	8.14802	8.09523
Delta	L	425	D	L425D	5.41208	-3.62316	30	2	5.58113	5.24303	6.45817	-3.33209	37	2	6.39547	6.52087
Delta	L	425	E	L425E	5.14651	-3.88874	22	2	5.12458	5.16843	6.506	-3.28427	25	2	6.5354	6.47659
Delta	L	425	F	L425F	7.9353	-1.09995	47	2	8.01931	7.85128	6.95615	-2.83412	48	2	6.9595	6.95279
Delta	L	425	G	L425G	5.53093	-3.50432	47	2	5.82067	5.24118	6.40484	-3.38542	49	2	6.30111	6.50858
Delta	L	425	H	L425H	5.29653	-3.73872	37	2	5.35419	5.23888	6.4048	-3.38547	42	2	6.35821	6.45138
Delta	L	425	I	L425I	9.06467	0.02943	34	2	9.02529	9.10406	9.84047	0.0502	37	2	9.78119	9.89975
Delta	L	425	K	L425K	5.33343	-3.70182	29	2	5.422	5.24486	6.403	-3.38727	33	2	6.41009	6.39591
Delta	L	425	L	L425L	9.03525	0	36189	2	9.00711	9.06338	9.79026	0	37693	2	9.75058	9.82995
Delta	L	425	M	L425M	8.93308	-0.10217	33	2	8.87047	8.99569	9.61998	-0.17029	37	2	9.55763	9.68232
Delta	L	425	N	L425N	5.38763	-3.64762	29	2	5.5802	5.19506	6.58914	-3.20112	32	2	6.4935	6.68478
Delta	L	425	P	L425P	5.88055	-3.1547	25	2	6.05063	5.71046	6.69231	-3.09795	29	2	6.6616	6.72303
Delta	L	425	Q	L425Q	5.71685	-3.31839	28	2	6.05616	5.37755	6.37741	-3.41285	33	2	6.37162	6.3832
Delta	L	425	R	L425R	5.47895	-3.55629	44	2	5.52962	5.42828	6.36534	-3.42493	50	2	6.29471	6.43597
Delta	L	425	S	L425S	5.45293	-3.58232	36	2	5.47806	5.4278	6.44725	-3.34302	43	2	6.42388	6.47061
Delta	L	425	T	L425T	8.49346	-0.54178	23	2	8.53158	8.45535	7.93375	-1.85651	25	2	7.6573	8.2102
Delta	L	425	V	L425V	9.01186	-0.02338	38	2	9.01171	9.01202	9.51927	-0.27099	38	2	9.66025	9.37829
Delta	L	425	W	L425W	5.37366	-3.66158	40	2	5.39527	5.35205	6.42773	-3.36253	43	2	6.44941	6.40605
Delta	L	425	Y	L425Y	5.39802	-3.63723	35	2	5.68956	5.10648	6.33314	-3.45712	39	2	6.40161	6.26468
Delta	P	426	A	P426A	8.89774	-0.13751	16	2	8.82665	8.96883	9.26539	-0.52488	17	2	9.21949	9.31128
Delta	P	426	C	P426C	8.55807	-0.47718	11	2	8.51333	8.60281	8.06024	-1.73003	12	2	7.95773	8.16274
Delta	P	426	D	P426D	8.75952	-0.27572	21	2	8.73064	8.7884	8.55992	-1.23035	24	2	8.73294	8.38689
Delta	P	426	E	P426E	8.46982	-0.56543	13	2	8.52629	8.41335	7.84597	-1.94429	13	2	7.77228	7.91967
Delta	P	426	F	P426F	7.74637	-1.28887	22	2	7.92899	7.56375	6.70008	-3.09018	23	2	6.6549	6.74527
Delta	P	426	G	P426G	8.95853	-0.07672	22	2	8.90268	9.01438	9.40731	-0.38295	22	2	9.39019	9.42444
Delta	P	426	H	P426H	8.5759	-0.45934	26	2	8.66468	8.48712	8.16178	-1.62849	28	2	8.16594	8.15762
Delta	P	426	I	P426I	8.03702	-0.99823	19	2	8.13591	7.93812	6.84708	-2.94318	20	2	6.83309	6.86107
Delta	P	426	K	P426K	8.5937	-0.44155	18	2	8.64032	8.54707	8.2271	-1.56317	20	2	8.46723	7.98697
Delta	P	426	L	P426L	8.16723	-0.86801	22	2	8.205	8.12947	6.78395	-3.00631	24	2	6.78605	6.78186
Delta	P	426	M	P426M	8.34593	-0.68932	22	2	8.42971	8.26214	7.14864	-2.64162	23	2	7.17228	7.12501
Delta	P	426	N	P426N	8.79021	-0.24503	28	2	8.78576	8.79467	8.97651	-0.81375	29	2	9.07104	8.88198
Delta	P	426	P	P426P	9.03525	0	36189	2	9.00711	9.06338	9.79026	0	37693	2	9.75058	9.82995
Delta	P	426	Q	P426Q	8.50111	-0.53414	19	2	8.49613	8.50609	8.03065	-1.75962	20	2	8.14361	7.91769
Delta	P	426	R	P426R	8.56161	-0.47364	24	2	8.61779	8.50542	8.04907	-1.7412	23	2	7.99173	8.10641
Delta	P	426	S	P426S	8.84513	-0.19011	18	2	8.86039	8.82988	9.33082	-0.45945	18	2	9.35437	9.30727
Delta	P	426	T	P426T	8.65762	-0.37763	20	2	8.66136	8.65388	8.59714	-1.19312	20	2	8.74952	8.44476
Delta	P	426	V	P426V	8.23901	-0.79624	14	2	8.27532	8.2027	7.28575	-2.50451	14	2	7.54154	7.02997
Delta	P	426	W	P426W	7.93887	-1.09638	17	2	8.07225	7.80549	6.80738	-2.98288	18	2	6.86323	6.75154
Delta	P	426	Y	P426Y	7.92035	-1.11489	12	2	8.03205	7.80866	6.75272	-3.03754	12	2	6.48261	7.02283
Delta	D	427	A	D427A	9.05714	0.02189	36	2	9.03717	9.0771	9.62589	-0.16437	38	2	9.60521	9.64657
Delta	D	427	C	D427C	8.62573	-0.40951	39	2	8.63845	8.61301	9.5849	-0.20536	39	2	9.54586	9.62395
Delta	D	427	D	D427D	9.03525	0	36189	2	9.00711	9.06338	9.79026	0	37693	2	9.75058	9.82995
Delta	D	427	E	D427E	9.06646	0.03122	47	2	9.03173	9.10119	9.81731	0.02704	49	2	9.73326	9.90135
Delta	D	427	F	D427F	9.01058	-0.02467	39	2	8.97178	9.04938	9.5362	-0.25407	41	2	9.65821	9.41419
Delta	D	427	G	D427G	9.06123	0.02598	26	2	9.03662	9.08583	9.56262	-0.22764	25	2	9.81826	9.30699
Delta	D	427	H	D427H	9.0423	0.00705	49	2	9.03955	9.04505	9.72801	-0.06226	49	2	9.65315	9.80287
Delta	D	427	I	D427I	9.05969	0.02444	33	2	9.01791	9.10146	9.73225	-0.05802	33	2	9.77892	9.68557
Delta	D	427	K	D427K	9.10489	0.06964	40	2	9.08972	9.12006	9.67545	-0.11481	40	2	9.61045	9.74045
Delta	D	427	L	D427L	9.05645	0.0212	41	2	9.07436	9.03854	9.75374	-0.03652	44	2	9.75807	9.74942
Delta	D	427	M	D427M	9.03309	-0.00215	26	2	9.03962	9.02657	9.79749	0.00723	28	2	9.84652	9.74846
Delta	D	427	N	D427N	9.03487	-0.00038	36	2	8.99945	9.07029	9.68414	-0.10613	38	2	9.50196	9.86631
Delta	D	427	P	D427P	9.04312	0.00787	54	2	9.05396	9.03227	9.74064	-0.04962	54	2	9.72993	9.75135
Delta	D	427	Q	D427Q	9.03939	0.00414	36	2	9.01339	9.06538	9.78891	-0.00135	39	2	9.79753	9.78029
Delta	D	427	R	D427R	9.05517	0.01993	47	2	9.04711	9.06324	9.68385	-0.10641	48	2	9.58302	9.78469
Delta	D	427	S	D427S	9.04802	0.01278	35	2	9.00897	9.08708	9.64176	-0.1485	40	2	9.71522	9.5683
Delta	D	427	T	D427T	9.07876	0.04351	32	2	9.07583	9.08168	9.71019	-0.08007	35	2	9.66333	9.75705
Delta	D	427	V	D427V	9.01198	-0.02327	39	2	9.0331	8.99086	9.67777	-0.11249	39	2	9.70457	9.65098
Delta	D	427	W	D427W	9.01631	-0.01893	39	2	8.96842	9.06421	9.66276	-0.12751	42	2	9.59638	9.72914
Delta	D	427	Y	D427Y	9.00885	-0.02639	36	2	8.97568	9.04202	9.46439	-0.32588	39	2	9.29979	9.62898
Delta	D	428	A	D428A	8.94935	-0.08589	33	2	8.93651	8.9622	9.66664	-0.12362	35	2	9.6068	9.72648
Delta	D	428	C	D428C	8.76557	-0.26968	37	2	8.73131	8.79982	9.46287	-0.3274	37	2	9.40768	9.51805
Delta	D	428	D	D428D	9.03525	0	36189	2	9.00711	9.06338	9.79026	0	37693	2	9.75058	9.82995
Delta	D	428	E	D428E	8.99584	-0.0394	40	2	8.96572	9.02596	9.71756	-0.0727	41	2	9.74927	9.68586
Delta	D	428	F	D428F	8.85403	-0.18121	31	2	8.84481	8.86325	9.45274	-0.33752	32	2	9.44203	9.46345
Delta	D	428	G	D428G	8.99567	-0.03957	37	2	8.93221	9.05914	9.63607	-0.1542	39	2	9.53589	9.73624
Delta	D	428	H	D428H	8.97588	-0.05937	33	2	8.95314	8.99862	9.65025	-0.14002	33	2	9.57483	9.72566
Delta	D	428	I	D428I	8.84002	-0.19522	49	2	8.86106	8.81899	9.26647	-0.5238	49	2	9.34486	9.18807
Delta	D	428	K	D428K	9.00621	-0.02904	40	2	8.97984	9.03258	9.4928	-0.29746	46	2	9.52997	9.45563
Delta	D	428	L	D428L	8.88805	-0.1472	33	2	8.88098	8.89512	9.2869	-0.50336	35	2	9.2843	9.28951
Delta	D	428	M	D428M	8.8877	-0.14755	36	2	8.87679	8.8986	9.38726	-0.40301	36	2	9.42424	9.35028
Delta	D	428	N	D428N	9.03595	0.00071	30	2	9.01094	9.06097	9.7406	-0.04966	31	2	9.787	9.69421
Delta	D	428	P	D428P	8.9551	-0.08014	33	2	8.9268	8.9834	9.64859	-0.14167	33	2	9.72656	9.57062
Delta	D	428	Q	D428Q	8.92467	-0.11058	31	2	8.82536	9.02397	9.64682	-0.14344	33	2	9.74058	9.55306
Delta	D	428	R	D428R	8.97048	-0.06476	36	2	8.90412	9.03685	9.61061	-0.17965	37	2	9.5005	9.72072
Delta	D	428	S	D428S	9.02011	-0.01514	33	2	8.97145	9.06877	9.71558	-0.07468	34	2	9.66441	9.76675
Delta	D	428	T	D428T	8.99768	-0.03757	23	2	8.9299	9.06546	9.83864	0.04837	27	2	9.83879	9.83848
Delta	D	428	V	D428V	8.92456	-0.11069	38	2	8.89807	8.95104	9.48311	-0.30716	38	2	9.57989	9.38632
Delta	D	428	W	D428W	8.8779	-0.15735	45	2	8.81559	8.94021	9.44954	-0.34072	47	2	9.39964	9.49944
Delta	D	428	Y	D428Y	8.94713	-0.08811	35	2	8.88851	9.00576	9.33869	-0.45157	36	2	9.21486	9.46253
Delta	F	429	A	F429A	6.70792	-2.32733	41	2	7.3527	6.06314	6.52294	-3.26732	46	2	6.51161	6.53428
Delta	F	429	C	F429C	6.77241	-2.26283	42	2	7.37775	6.16708	6.52216	-3.26811	53	2	6.4973	6.54701
Delta	F	429	D	F429D	5.28995	-3.7453	37	2	5.42307	5.15683	6.42965	-3.36061	39	2	6.33808	6.52122
Delta	F	429	E	F429E	5.42792	-3.60732	39	2	5.55513	5.30072	6.35609	-3.43418	44	2	6.33419	6.37798
Delta	F	429	F	F429F	9.03525	0	36189	2	9.00711	9.06338	9.79026	0	37693	2	9.75058	9.82995
Delta	F	429	G	F429G	5.7551	-3.28014	33	2	6.35898	5.15123	6.52001	-3.27026	35	2	6.39995	6.64007
Delta	F	429	H	F429H	8.43257	-0.60267	29	2	8.52522	8.33993	7.3936	-2.39666	31	2	7.39089	7.39632
Delta	F	429	I	F429I	8.46704	-0.5682	41	2	8.46177	8.47232	7.68113	-2.10913	42	2	7.63126	7.73101
Delta	F	429	K	F429K	5.67411	-3.36114	33	2	5.64709	5.70113	6.37969	-3.41057	38	2	6.3507	6.40868
Delta	F	429	L	F429L	8.57058	-0.46466	51	2	8.60637	8.5348	8.2919	-1.49836	52	2	8.22859	8.35522
Delta	F	429	M	F429M	8.5688	-0.46645	33	2	8.60861	8.52899	8.35602	-1.43425	33	2	8.37606	8.33597
Delta	F	429	N	F429N	5.31071	-3.72454	33	2	5.47058	5.15084	6.33175	-3.45851	35	2	6.24138	6.42212
Delta	F	429	P	F429P	6.55096	-2.48429	42	2	7.10226	5.99965	6.46997	-3.32029	46	2	6.49669	6.44324
Delta	F	429	Q	F429Q	6.01145	-3.0238	31	2	6.42887	5.59402	6.49686	-3.29341	34	2	6.4621	6.53161
Delta	F	429	R	F429R	5.48811	-3.54714	29	2	5.30245	5.67376	6.51081	-3.27945	34	2	6.25213	6.7695
Delta	F	429	S	F429S	5.61838	-3.41686	35	2	5.68899	5.54778	6.4756	-3.31466	40	2	6.27575	6.67545
Delta	F	429	T	F429T	7.07447	-1.96077	29	2	7.56665	6.58229	6.57971	-3.21055	32	2	6.58601	6.57341
Delta	F	429	V	F429V	8.44414	-0.5911	30	2	8.47564	8.41264	7.53259	-2.25767	33	2	7.49877	7.56641
Delta	F	429	W	F429W	9.0395	0.00425	41	2	8.98145	9.09755	9.70347	-0.0868	43	2	9.66262	9.74431
Delta	F	429	Y	F429Y	8.70162	-0.33363	28	2	8.70561	8.69762	8.82646	-0.9638	28	2	8.77672	8.8762
Delta	T	430	A	T430A	8.95556	-0.07969	39	2	8.97549	8.93562	9.56296	-0.22731	39	2	9.55228	9.57364
Delta	T	430	C	T430C	9.03153	-0.00372	27	2	9.02139	9.04166	9.71893	-0.07134	29	2	9.70119	9.73666
Delta	T	430	D	T430D	8.61848	-0.41677	23	2	8.65115	8.58581	8.60493	-1.18534	24	2	8.52267	8.68719
Delta	T	430	E	T430E	8.84814	-0.1871	43	2	8.86058	8.8357	9.35142	-0.43884	43	2	9.27167	9.43118
Delta	T	430	F	T430F	9.03586	0.00061	38	2	8.9753	9.09641	9.85111	0.06084	40	2	9.80431	9.8979
Delta	T	430	G	T430G	8.59701	-0.43823	44	2	8.58178	8.61225	8.27011	-1.52016	46	2	8.27406	8.26615
Delta	T	430	H	T430H	9.01759	-0.01765	50	2	9.01864	9.01655	9.57565	-0.21461	50	2	9.57969	9.57162
Delta	T	430	I	T430I	9.01044	-0.0248	28	2	8.94927	9.07161	9.63999	-0.15027	28	2	9.47187	9.80811
Delta	T	430	K	T430K	9.05778	0.02253	35	2	9.0518	9.06375	9.83305	0.04279	37	2	9.72398	9.94212
Delta	T	430	L	T430L	9.02801	-0.00724	32	2	9.02019	9.03582	9.83976	0.04949	32	2	9.86569	9.81382
Delta	T	430	M	T430M	9.07795	0.0427	30	2	9.02261	9.13328	9.92015	0.12989	33	2	9.89487	9.94544
Delta	T	430	N	T430N	8.98334	-0.05191	31	2	8.97378	8.9929	9.65351	-0.13675	31	2	9.56499	9.74204
Delta	T	430	P	T430P	7.72847	-1.30678	50	2	7.97707	7.47986	6.71787	-3.0724	54	2	6.63896	6.79678
Delta	T	430	Q	T430Q	9.00524	-0.03001	40	2	8.94287	9.06761	9.79197	0.0017	42	2	9.75797	9.82597
Delta	T	430	R	T430R	9.05803	0.02278	41	2	9.02525	9.09081	9.86135	0.07108	42	2	9.77938	9.94331
Delta	T	430	S	T430S	8.90091	-0.13433	37	2	8.85961	8.94222	9.53817	-0.2521	38	2	9.59452	9.48181
Delta	T	430	T	T430T	9.03525	0	36189	2	9.00711	9.06338	9.79026	0	37693	2	9.75058	9.82995
Delta	T	430	V	T430V	9.03757	0.00233	26	2	8.95954	9.1156	9.83413	0.04387	27	2	9.84385	9.82442
Delta	T	430	W	T430W	8.9293	-0.10594	34	2	8.93792	8.92068	9.53354	-0.25673	36	2	9.36944	9.69764
[truncated: 2,021 more rows]
