# Supplementary material for: The SARS-CoV-2 Delta variant induces an antibody response largely focused on class 1 and 2 antibody epitopes
Source: PLoS Pathog. 2022 Jun 29;18(6):e1010592. doi: 10.1371/journal.ppat.1010592 (PMC9275729; doi:10.1371/journal.ppat.1010592)
Supplement: S3 Data — The serum-escape scores for sera/plasmas mapped against the Delta RBD libraries are new to this study. The data for antibodies or sera/plasmas mapped against the Wuhan-Hu-1 or Beta RBD libraries were previously published [12,22–24,29,42–44]. This table is also available at https://github.com/jbloomlab/SARS-CoV-2-RBD_Delta/blob/main/results/supp_data/aggregate_raw_data.csv. (CSV) [file ppat.1010592.s011.csv]

condition	site	wildtype	mutation	mut_escape	site_total_escape	site_max_escape	library	class
P02	331	N	A	0.001502	0.0456	0.006194	Delta	2x BNT162b2
P02	331	N	C	0.001763	0.0456	0.006194	Delta	2x BNT162b2
P02	331	N	D	0.001599	0.0456	0.006194	Delta	2x BNT162b2
P02	331	N	E	0.002393	0.0456	0.006194	Delta	2x BNT162b2
P02	331	N	F	0.00136	0.0456	0.006194	Delta	2x BNT162b2
P02	331	N	G	0.001316	0.0456	0.006194	Delta	2x BNT162b2
P02	331	N	H	0.00173	0.0456	0.006194	Delta	2x BNT162b2
P02	331	N	I	0.001164	0.0456	0.006194	Delta	2x BNT162b2
P02	331	N	K	0.006031	0.0456	0.006194	Delta	2x BNT162b2
P02	331	N	L	0.001336	0.0456	0.006194	Delta	2x BNT162b2
P02	331	N	M	0.001214	0.0456	0.006194	Delta	2x BNT162b2
P02	331	N	P	0.001333	0.0456	0.006194	Delta	2x BNT162b2
P02	331	N	Q	0.001462	0.0456	0.006194	Delta	2x BNT162b2
P02	331	N	R	0.001731	0.0456	0.006194	Delta	2x BNT162b2
P02	331	N	S	0.006194	0.0456	0.006194	Delta	2x BNT162b2
P02	331	N	T	0.005748	0.0456	0.006194	Delta	2x BNT162b2
P02	331	N	V	0.003277	0.0456	0.006194	Delta	2x BNT162b2
P02	331	N	W	0.002964	0.0456	0.006194	Delta	2x BNT162b2
P02	331	N	Y	0.001477	0.0456	0.006194	Delta	2x BNT162b2
P02	332	I	A	0.002594	0.05203	0.004933	Delta	2x BNT162b2
P02	332	I	C	0.003874	0.05203	0.004933	Delta	2x BNT162b2
P02	332	I	D	0.004254	0.05203	0.004933	Delta	2x BNT162b2
P02	332	I	E	0.002945	0.05203	0.004933	Delta	2x BNT162b2
P02	332	I	F	0.002176	0.05203	0.004933	Delta	2x BNT162b2
P02	332	I	G	0.003107	0.05203	0.004933	Delta	2x BNT162b2
P02	332	I	H	0.004452	0.05203	0.004933	Delta	2x BNT162b2
P02	332	I	K	0.001572	0.05203	0.004933	Delta	2x BNT162b2
P02	332	I	L	0.001545	0.05203	0.004933	Delta	2x BNT162b2
P02	332	I	M	0.003132	0.05203	0.004933	Delta	2x BNT162b2
P02	332	I	N	0.003074	0.05203	0.004933	Delta	2x BNT162b2
P02	332	I	P	0.001483	0.05203	0.004933	Delta	2x BNT162b2
P02	332	I	Q	0.002179	0.05203	0.004933	Delta	2x BNT162b2
P02	332	I	R	0.004933	0.05203	0.004933	Delta	2x BNT162b2
P02	332	I	S	0.00206	0.05203	0.004933	Delta	2x BNT162b2
P02	332	I	T	0.001364	0.05203	0.004933	Delta	2x BNT162b2
P02	332	I	V	0.003018	0.05203	0.004933	Delta	2x BNT162b2
P02	332	I	W	0.001339	0.05203	0.004933	Delta	2x BNT162b2
P02	332	I	Y	0.002923	0.05203	0.004933	Delta	2x BNT162b2
P02	333	T	A	0.002048	0.04607	0.007244	Delta	2x BNT162b2
P02	333	T	C	0.001598	0.04607	0.007244	Delta	2x BNT162b2
P02	333	T	D	0.001409	0.04607	0.007244	Delta	2x BNT162b2
P02	333	T	E	0.001468	0.04607	0.007244	Delta	2x BNT162b2
P02	333	T	F	0.001527	0.04607	0.007244	Delta	2x BNT162b2
P02	333	T	G	0.002563	0.04607	0.007244	Delta	2x BNT162b2
P02	333	T	H	0.001377	0.04607	0.007244	Delta	2x BNT162b2
P02	333	T	I	0.001589	0.04607	0.007244	Delta	2x BNT162b2
P02	333	T	K	0.001783	0.04607	0.007244	Delta	2x BNT162b2
P02	333	T	L	0.003903	0.04607	0.007244	Delta	2x BNT162b2
P02	333	T	M	0.002478	0.04607	0.007244	Delta	2x BNT162b2
P02	333	T	N	0.001222	0.04607	0.007244	Delta	2x BNT162b2
P02	333	T	P	0.007244	0.04607	0.007244	Delta	2x BNT162b2
P02	333	T	Q	0.002887	0.04607	0.007244	Delta	2x BNT162b2
P02	333	T	R	0.004411	0.04607	0.007244	Delta	2x BNT162b2
P02	333	T	S	0.002285	0.04607	0.007244	Delta	2x BNT162b2
P02	333	T	V	0.002332	0.04607	0.007244	Delta	2x BNT162b2
P02	333	T	W	0.002197	0.04607	0.007244	Delta	2x BNT162b2
P02	333	T	Y	0.00175	0.04607	0.007244	Delta	2x BNT162b2
P02	334	N	A	0.003156	0.0614	0.006618	Delta	2x BNT162b2
P02	334	N	C	0.003751	0.0614	0.006618	Delta	2x BNT162b2
P02	334	N	D	0.002115	0.0614	0.006618	Delta	2x BNT162b2
P02	334	N	E	0.002888	0.0614	0.006618	Delta	2x BNT162b2
P02	334	N	F	0.001673	0.0614	0.006618	Delta	2x BNT162b2
P02	334	N	G	0.003798	0.0614	0.006618	Delta	2x BNT162b2
P02	334	N	H	0.001475	0.0614	0.006618	Delta	2x BNT162b2
P02	334	N	I	0.002579	0.0614	0.006618	Delta	2x BNT162b2
P02	334	N	K	0.002851	0.0614	0.006618	Delta	2x BNT162b2
P02	334	N	L	0.006618	0.0614	0.006618	Delta	2x BNT162b2
P02	334	N	M	0.005567	0.0614	0.006618	Delta	2x BNT162b2
P02	334	N	P	0.001358	0.0614	0.006618	Delta	2x BNT162b2
P02	334	N	Q	0.003242	0.0614	0.006618	Delta	2x BNT162b2
P02	334	N	R	0.001943	0.0614	0.006618	Delta	2x BNT162b2
P02	334	N	S	0.003243	0.0614	0.006618	Delta	2x BNT162b2
P02	334	N	T	0.002194	0.0614	0.006618	Delta	2x BNT162b2
P02	334	N	V	0.003541	0.0614	0.006618	Delta	2x BNT162b2
P02	334	N	W	0.005942	0.0614	0.006618	Delta	2x BNT162b2
P02	334	N	Y	0.003465	0.0614	0.006618	Delta	2x BNT162b2
P02	335	L	A	0.003344	0.0579	0.01038	Delta	2x BNT162b2
P02	335	L	C	0.003914	0.0579	0.01038	Delta	2x BNT162b2
P02	335	L	D	0.002168	0.0579	0.01038	Delta	2x BNT162b2
P02	335	L	E	0.002819	0.0579	0.01038	Delta	2x BNT162b2
P02	335	L	F	0.001481	0.0579	0.01038	Delta	2x BNT162b2
P02	335	L	G	0.01038	0.0579	0.01038	Delta	2x BNT162b2
P02	335	L	H	0.001695	0.0579	0.01038	Delta	2x BNT162b2
P02	335	L	I	0.00853	0.0579	0.01038	Delta	2x BNT162b2
P02	335	L	K	0.001678	0.0579	0.01038	Delta	2x BNT162b2
P02	335	L	M	0.001817	0.0579	0.01038	Delta	2x BNT162b2
P02	335	L	N	0.002326	0.0579	0.01038	Delta	2x BNT162b2
P02	335	L	P	0.002463	0.0579	0.01038	Delta	2x BNT162b2
P02	335	L	Q	0.002125	0.0579	0.01038	Delta	2x BNT162b2
P02	335	L	R	0.002252	0.0579	0.01038	Delta	2x BNT162b2
P02	335	L	S	0.00149	0.0579	0.01038	Delta	2x BNT162b2
P02	335	L	T	0.003707	0.0579	0.01038	Delta	2x BNT162b2
P02	335	L	V	0.001803	0.0579	0.01038	Delta	2x BNT162b2
P02	335	L	W	0.002208	0.0579	0.01038	Delta	2x BNT162b2
P02	335	L	Y	0.001698	0.0579	0.01038	Delta	2x BNT162b2
P02	337	P	A	0.001731	0.1156	0.01728	Delta	2x BNT162b2
P02	337	P	C	0.01728	0.1156	0.01728	Delta	2x BNT162b2
P02	337	P	D	0.002039	0.1156	0.01728	Delta	2x BNT162b2
P02	337	P	E	0.01055	0.1156	0.01728	Delta	2x BNT162b2
P02	337	P	G	0.003116	0.1156	0.01728	Delta	2x BNT162b2
P02	337	P	H	0.004998	0.1156	0.01728	Delta	2x BNT162b2
P02	337	P	K	0.001384	0.1156	0.01728	Delta	2x BNT162b2
P02	337	P	L	0.01011	0.1156	0.01728	Delta	2x BNT162b2
P02	337	P	M	0.003718	0.1156	0.01728	Delta	2x BNT162b2
P02	337	P	N	0.004731	0.1156	0.01728	Delta	2x BNT162b2
P02	337	P	Q	0.003561	0.1156	0.01728	Delta	2x BNT162b2
P02	337	P	R	0.002911	0.1156	0.01728	Delta	2x BNT162b2
P02	337	P	S	0.01101	0.1156	0.01728	Delta	2x BNT162b2
P02	337	P	T	0.01494	0.1156	0.01728	Delta	2x BNT162b2
P02	337	P	V	0.009024	0.1156	0.01728	Delta	2x BNT162b2
P02	337	P	W	0.006101	0.1156	0.01728	Delta	2x BNT162b2
P02	337	P	Y	0.008369	0.1156	0.01728	Delta	2x BNT162b2
P02	338	F	I	0.00736	0.02117	0.00736	Delta	2x BNT162b2
P02	338	F	L	0.002135	0.02117	0.00736	Delta	2x BNT162b2
P02	338	F	M	0.004804	0.02117	0.00736	Delta	2x BNT162b2
P02	338	F	W	0.001782	0.02117	0.00736	Delta	2x BNT162b2
P02	338	F	Y	0.005093	0.02117	0.00736	Delta	2x BNT162b2
P02	339	G	A	0.001663	0.05075	0.006408	Delta	2x BNT162b2
P02	339	G	C	0.001177	0.05075	0.006408	Delta	2x BNT162b2
P02	339	G	D	0.003641	0.05075	0.006408	Delta	2x BNT162b2
P02	339	G	E	0.002049	0.05075	0.006408	Delta	2x BNT162b2
P02	339	G	F	0.005748	0.05075	0.006408	Delta	2x BNT162b2
P02	339	G	H	0.001954	0.05075	0.006408	Delta	2x BNT162b2
P02	339	G	I	0.001845	0.05075	0.006408	Delta	2x BNT162b2
P02	339	G	K	0.002801	0.05075	0.006408	Delta	2x BNT162b2
P02	339	G	L	0.00331	0.05075	0.006408	Delta	2x BNT162b2
P02	339	G	M	0.00136	0.05075	0.006408	Delta	2x BNT162b2
P02	339	G	N	0.006408	0.05075	0.006408	Delta	2x BNT162b2
P02	339	G	P	0.002581	0.05075	0.006408	Delta	2x BNT162b2
P02	339	G	Q	0.003939	0.05075	0.006408	Delta	2x BNT162b2
P02	339	G	R	0.001979	0.05075	0.006408	Delta	2x BNT162b2
P02	339	G	S	0.001743	0.05075	0.006408	Delta	2x BNT162b2
P02	339	G	T	0.001661	0.05075	0.006408	Delta	2x BNT162b2
P02	339	G	V	0.001762	0.05075	0.006408	Delta	2x BNT162b2
P02	339	G	W	0.003828	0.05075	0.006408	Delta	2x BNT162b2
P02	339	G	Y	0.001296	0.05075	0.006408	Delta	2x BNT162b2
P02	340	E	A	0.002519	0.03948	0.006643	Delta	2x BNT162b2
P02	340	E	C	0.002745	0.03948	0.006643	Delta	2x BNT162b2
P02	340	E	D	0.001272	0.03948	0.006643	Delta	2x BNT162b2
P02	340	E	G	0.00158	0.03948	0.006643	Delta	2x BNT162b2
P02	340	E	H	0.002028	0.03948	0.006643	Delta	2x BNT162b2
P02	340	E	I	0.001864	0.03948	0.006643	Delta	2x BNT162b2
P02	340	E	K	0.002476	0.03948	0.006643	Delta	2x BNT162b2
P02	340	E	L	0.00185	0.03948	0.006643	Delta	2x BNT162b2
P02	340	E	M	0.006643	0.03948	0.006643	Delta	2x BNT162b2
P02	340	E	N	0.001455	0.03948	0.006643	Delta	2x BNT162b2
P02	340	E	P	0.002056	0.03948	0.006643	Delta	2x BNT162b2
P02	340	E	Q	0.001504	0.03948	0.006643	Delta	2x BNT162b2
P02	340	E	R	0.001701	0.03948	0.006643	Delta	2x BNT162b2
P02	340	E	S	0.00161	0.03948	0.006643	Delta	2x BNT162b2
P02	340	E	T	0.003166	0.03948	0.006643	Delta	2x BNT162b2
P02	340	E	V	0.005016	0.03948	0.006643	Delta	2x BNT162b2
P02	341	V	F	0.05775	0.2299	0.1181	Delta	2x BNT162b2
P02	341	V	I	0.001877	0.2299	0.1181	Delta	2x BNT162b2
P02	341	V	L	0.003729	0.2299	0.1181	Delta	2x BNT162b2
P02	341	V	M	0.006057	0.2299	0.1181	Delta	2x BNT162b2
P02	341	V	T	0.00264	0.2299	0.1181	Delta	2x BNT162b2
P02	341	V	W	0.03981	0.2299	0.1181	Delta	2x BNT162b2
P02	341	V	Y	0.1181	0.2299	0.1181	Delta	2x BNT162b2
P02	342	F	I	0.002359	0.0137	0.005628	Delta	2x BNT162b2
P02	342	F	L	0.004494	0.0137	0.005628	Delta	2x BNT162b2
P02	342	F	M	0.005628	0.0137	0.005628	Delta	2x BNT162b2
P02	342	F	V	0.001216	0.0137	0.005628	Delta	2x BNT162b2
P02	343	N	D	0.001326	0.03108	0.0117	Delta	2x BNT162b2
P02	343	N	E	0.00172	0.03108	0.0117	Delta	2x BNT162b2
P02	343	N	F	0.001473	0.03108	0.0117	Delta	2x BNT162b2
P02	343	N	G	0.004012	0.03108	0.0117	Delta	2x BNT162b2
P02	343	N	H	0.001655	0.03108	0.0117	Delta	2x BNT162b2
P02	343	N	K	0.001826	0.03108	0.0117	Delta	2x BNT162b2
P02	343	N	Q	0.0117	0.03108	0.0117	Delta	2x BNT162b2
P02	343	N	R	0.001716	0.03108	0.0117	Delta	2x BNT162b2
P02	343	N	S	0.001499	0.03108	0.0117	Delta	2x BNT162b2
P02	343	N	T	0.001948	0.03108	0.0117	Delta	2x BNT162b2
P02	343	N	Y	0.002204	0.03108	0.0117	Delta	2x BNT162b2
P02	344	A	C	0.002724	0.06391	0.02418	Delta	2x BNT162b2
P02	344	A	D	0.005893	0.06391	0.02418	Delta	2x BNT162b2
P02	344	A	E	0.007911	0.06391	0.02418	Delta	2x BNT162b2
P02	344	A	G	0.001768	0.06391	0.02418	Delta	2x BNT162b2
P02	344	A	I	0.02418	0.06391	0.02418	Delta	2x BNT162b2
P02	344	A	K	0.001881	0.06391	0.02418	Delta	2x BNT162b2
P02	344	A	M	0.005832	0.06391	0.02418	Delta	2x BNT162b2
P02	344	A	N	0.001422	0.06391	0.02418	Delta	2x BNT162b2
P02	344	A	Q	0.003079	0.06391	0.02418	Delta	2x BNT162b2
P02	344	A	R	0.002668	0.06391	0.02418	Delta	2x BNT162b2
P02	344	A	S	0.002314	0.06391	0.02418	Delta	2x BNT162b2
P02	344	A	T	0.002194	0.06391	0.02418	Delta	2x BNT162b2
P02	344	A	V	0.002046	0.06391	0.02418	Delta	2x BNT162b2
P02	345	T	A	0.003472	0.02902	0.005709	Delta	2x BNT162b2
P02	345	T	D	0.001186	0.02902	0.005709	Delta	2x BNT162b2
P02	345	T	G	0.002694	0.02902	0.005709	Delta	2x BNT162b2
P02	345	T	H	0.00187	0.02902	0.005709	Delta	2x BNT162b2
P02	345	T	I	0.001775	0.02902	0.005709	Delta	2x BNT162b2
P02	345	T	K	0.001572	0.02902	0.005709	Delta	2x BNT162b2
P02	345	T	L	0.001154	0.02902	0.005709	Delta	2x BNT162b2
P02	345	T	M	0.005709	0.02902	0.005709	Delta	2x BNT162b2
P02	345	T	N	0.00174	0.02902	0.005709	Delta	2x BNT162b2
P02	345	T	P	0.001441	0.02902	0.005709	Delta	2x BNT162b2
P02	345	T	Q	0.002378	0.02902	0.005709	Delta	2x BNT162b2
P02	345	T	R	0.001369	0.02902	0.005709	Delta	2x BNT162b2
P02	345	T	S	0.002662	0.02902	0.005709	Delta	2x BNT162b2
P02	346	R	A	0.003167	0.06768	0.007474	Delta	2x BNT162b2
P02	346	R	C	0.001527	0.06768	0.007474	Delta	2x BNT162b2
P02	346	R	D	0.002287	0.06768	0.007474	Delta	2x BNT162b2
P02	346	R	E	0.002385	0.06768	0.007474	Delta	2x BNT162b2
P02	346	R	F	0.003562	0.06768	0.007474	Delta	2x BNT162b2
P02	346	R	G	0.001886	0.06768	0.007474	Delta	2x BNT162b2
P02	346	R	H	0.005404	0.06768	0.007474	Delta	2x BNT162b2
P02	346	R	I	0.004881	0.06768	0.007474	Delta	2x BNT162b2
P02	346	R	K	0.005236	0.06768	0.007474	Delta	2x BNT162b2
P02	346	R	L	0.002481	0.06768	0.007474	Delta	2x BNT162b2
P02	346	R	M	0.002967	0.06768	0.007474	Delta	2x BNT162b2
P02	346	R	N	0.005512	0.06768	0.007474	Delta	2x BNT162b2
P02	346	R	P	0.001574	0.06768	0.007474	Delta	2x BNT162b2
P02	346	R	Q	0.002877	0.06768	0.007474	Delta	2x BNT162b2
P02	346	R	S	0.00208	0.06768	0.007474	Delta	2x BNT162b2
P02	346	R	T	0.002814	0.06768	0.007474	Delta	2x BNT162b2
P02	346	R	V	0.007474	0.06768	0.007474	Delta	2x BNT162b2
P02	346	R	W	0.007216	0.06768	0.007474	Delta	2x BNT162b2
P02	346	R	Y	0.002351	0.06768	0.007474	Delta	2x BNT162b2
P02	347	F	M	0.004024	0.007182	0.004024	Delta	2x BNT162b2
P02	347	F	W	0.001778	0.007182	0.004024	Delta	2x BNT162b2
P02	347	F	Y	0.00138	0.007182	0.004024	Delta	2x BNT162b2
P02	348	A	C	0.004	0.06393	0.01212	Delta	2x BNT162b2
P02	348	A	D	0.01212	0.06393	0.01212	Delta	2x BNT162b2
P02	348	A	E	0.007817	0.06393	0.01212	Delta	2x BNT162b2
P02	348	A	F	0.003087	0.06393	0.01212	Delta	2x BNT162b2
P02	348	A	G	0.002794	0.06393	0.01212	Delta	2x BNT162b2
P02	348	A	H	0.002148	0.06393	0.01212	Delta	2x BNT162b2
P02	348	A	K	0.002914	0.06393	0.01212	Delta	2x BNT162b2
P02	348	A	M	0.002216	0.06393	0.01212	Delta	2x BNT162b2
P02	348	A	N	0.003212	0.06393	0.01212	Delta	2x BNT162b2
P02	348	A	P	0.004696	0.06393	0.01212	Delta	2x BNT162b2
P02	348	A	Q	0.00456	0.06393	0.01212	Delta	2x BNT162b2
P02	348	A	R	0.006242	0.06393	0.01212	Delta	2x BNT162b2
P02	348	A	S	0.002439	0.06393	0.01212	Delta	2x BNT162b2
P02	348	A	T	0.001801	0.06393	0.01212	Delta	2x BNT162b2
P02	348	A	V	0.002366	0.06393	0.01212	Delta	2x BNT162b2
P02	348	A	W	0.001526	0.06393	0.01212	Delta	2x BNT162b2
P02	349	S	A	0.002296	0.02403	0.007703	Delta	2x BNT162b2
P02	349	S	C	0.00241	0.02403	0.007703	Delta	2x BNT162b2
P02	349	S	D	0.001858	0.02403	0.007703	Delta	2x BNT162b2
P02	349	S	E	0.00353	0.02403	0.007703	Delta	2x BNT162b2
P02	349	S	H	0.001481	0.02403	0.007703	Delta	2x BNT162b2
P02	349	S	N	0.002192	0.02403	0.007703	Delta	2x BNT162b2
P02	349	S	P	0.007703	0.02403	0.007703	Delta	2x BNT162b2
P02	349	S	Q	0.002556	0.02403	0.007703	Delta	2x BNT162b2
P02	350	V	A	0.001696	0.006041	0.002178	Delta	2x BNT162b2
P02	350	V	I	0.002178	0.006041	0.002178	Delta	2x BNT162b2
P02	350	V	P	0.002166	0.006041	0.002178	Delta	2x BNT162b2
P02	351	Y	F	0.002212	0.007969	0.003042	Delta	2x BNT162b2
P02	351	Y	H	0.003042	0.007969	0.003042	Delta	2x BNT162b2
P02	351	Y	W	0.002715	0.007969	0.003042	Delta	2x BNT162b2
P02	352	A	C	0.004655	0.09129	0.03519	Delta	2x BNT162b2
P02	352	A	D	0.03519	0.09129	0.03519	Delta	2x BNT162b2
P02	352	A	E	0.007493	0.09129	0.03519	Delta	2x BNT162b2
P02	352	A	F	0.004833	0.09129	0.03519	Delta	2x BNT162b2
P02	352	A	G	0.001667	0.09129	0.03519	Delta	2x BNT162b2
P02	352	A	H	0.004796	0.09129	0.03519	Delta	2x BNT162b2
P02	352	A	K	0.00165	0.09129	0.03519	Delta	2x BNT162b2
P02	352	A	L	0.00293	0.09129	0.03519	Delta	2x BNT162b2
P02	352	A	M	0.006001	0.09129	0.03519	Delta	2x BNT162b2
P02	352	A	Q	0.003992	0.09129	0.03519	Delta	2x BNT162b2
P02	352	A	S	0.006544	0.09129	0.03519	Delta	2x BNT162b2
P02	352	A	Y	0.01154	0.09129	0.03519	Delta	2x BNT162b2
P02	353	W	F	0.001522	0.001522	0.001522	Delta	2x BNT162b2
P02	354	N	A	0.002377	0.1331	0.0338	Delta	2x BNT162b2
P02	354	N	C	0.01072	0.1331	0.0338	Delta	2x BNT162b2
P02	354	N	D	0.0338	0.1331	0.0338	Delta	2x BNT162b2
P02	354	N	E	0.0284	0.1331	0.0338	Delta	2x BNT162b2
P02	354	N	G	0.001953	0.1331	0.0338	Delta	2x BNT162b2
P02	354	N	H	0.003052	0.1331	0.0338	Delta	2x BNT162b2
P02	354	N	I	0.008793	0.1331	0.0338	Delta	2x BNT162b2
P02	354	N	K	0.004235	0.1331	0.0338	Delta	2x BNT162b2
P02	354	N	L	0.01794	0.1331	0.0338	Delta	2x BNT162b2
P02	354	N	M	0.003755	0.1331	0.0338	Delta	2x BNT162b2
P02	354	N	Q	0.002184	0.1331	0.0338	Delta	2x BNT162b2
P02	354	N	R	0.003376	0.1331	0.0338	Delta	2x BNT162b2
P02	354	N	S	0.003016	0.1331	0.0338	Delta	2x BNT162b2
P02	354	N	T	0.00279	0.1331	0.0338	Delta	2x BNT162b2
P02	354	N	V	0.006705	0.1331	0.0338	Delta	2x BNT162b2
P02	355	R	H	0.009915	0.009915	0.009915	Delta	2x BNT162b2
P02	356	K	A	0.009843	0.189	0.07139	Delta	2x BNT162b2
P02	356	K	E	0.02997	0.189	0.07139	Delta	2x BNT162b2
P02	356	K	L	0.01579	0.189	0.07139	Delta	2x BNT162b2
P02	356	K	M	0.008042	0.189	0.07139	Delta	2x BNT162b2
P02	356	K	Q	0.01547	0.189	0.07139	Delta	2x BNT162b2
P02	356	K	R	0.004465	0.189	0.07139	Delta	2x BNT162b2
P02	356	K	S	0.03232	0.189	0.07139	Delta	2x BNT162b2
P02	356	K	T	0.07139	0.189	0.07139	Delta	2x BNT162b2
P02	356	K	W	0.001683	0.189	0.07139	Delta	2x BNT162b2
P02	357	R	A	0.05478	1.001	0.1381	Delta	2x BNT162b2
P02	357	R	C	0.02702	1.001	0.1381	Delta	2x BNT162b2
P02	357	R	D	0.1381	1.001	0.1381	Delta	2x BNT162b2
P02	357	R	E	0.08014	1.001	0.1381	Delta	2x BNT162b2
P02	357	R	G	0.02455	1.001	0.1381	Delta	2x BNT162b2
P02	357	R	H	0.04421	1.001	0.1381	Delta	2x BNT162b2
P02	357	R	I	0.04207	1.001	0.1381	Delta	2x BNT162b2
P02	357	R	K	0.003753	1.001	0.1381	Delta	2x BNT162b2
P02	357	R	L	0.03659	1.001	0.1381	Delta	2x BNT162b2
P02	357	R	M	0.03622	1.001	0.1381	Delta	2x BNT162b2
P02	357	R	N	0.1173	1.001	0.1381	Delta	2x BNT162b2
P02	357	R	P	0.07435	1.001	0.1381	Delta	2x BNT162b2
P02	357	R	Q	0.06311	1.001	0.1381	Delta	2x BNT162b2
P02	357	R	S	0.07586	1.001	0.1381	Delta	2x BNT162b2
P02	357	R	T	0.08208	1.001	0.1381	Delta	2x BNT162b2
P02	357	R	V	0.03766	1.001	0.1381	Delta	2x BNT162b2
P02	357	R	W	0.039	1.001	0.1381	Delta	2x BNT162b2
P02	357	R	Y	0.02417	1.001	0.1381	Delta	2x BNT162b2
P02	358	I	C	0.01117	0.02811	0.01117	Delta	2x BNT162b2
P02	358	I	F	0.001435	0.02811	0.01117	Delta	2x BNT162b2
P02	358	I	L	0.002871	0.02811	0.01117	Delta	2x BNT162b2
P02	358	I	M	0.005878	0.02811	0.01117	Delta	2x BNT162b2
P02	358	I	V	0.002097	0.02811	0.01117	Delta	2x BNT162b2
P02	358	I	W	0.00233	0.02811	0.01117	Delta	2x BNT162b2
P02	358	I	Y	0.002332	0.02811	0.01117	Delta	2x BNT162b2
P02	359	S	A	0.002202	0.2435	0.06998	Delta	2x BNT162b2
P02	359	S	D	0.04338	0.2435	0.06998	Delta	2x BNT162b2
P02	359	S	E	0.06998	0.2435	0.06998	Delta	2x BNT162b2
P02	359	S	F	0.003275	0.2435	0.06998	Delta	2x BNT162b2
P02	359	S	G	0.009281	0.2435	0.06998	Delta	2x BNT162b2
P02	359	S	H	0.001808	0.2435	0.06998	Delta	2x BNT162b2
P02	359	S	I	0.003507	0.2435	0.06998	Delta	2x BNT162b2
P02	359	S	K	0.003126	0.2435	0.06998	Delta	2x BNT162b2
P02	359	S	L	0.01248	0.2435	0.06998	Delta	2x BNT162b2
P02	359	S	M	0.00545	0.2435	0.06998	Delta	2x BNT162b2
P02	359	S	N	0.003946	0.2435	0.06998	Delta	2x BNT162b2
P02	359	S	P	0.0628	0.2435	0.06998	Delta	2x BNT162b2
P02	359	S	Q	0.00585	0.2435	0.06998	Delta	2x BNT162b2
P02	359	S	R	0.001383	0.2435	0.06998	Delta	2x BNT162b2
P02	359	S	T	0.006469	0.2435	0.06998	Delta	2x BNT162b2
P02	359	S	V	0.003045	0.2435	0.06998	Delta	2x BNT162b2
P02	359	S	W	0.005514	0.2435	0.06998	Delta	2x BNT162b2
P02	360	N	A	0.003447	0.1855	0.08506	Delta	2x BNT162b2
P02	360	N	C	0.00244	0.1855	0.08506	Delta	2x BNT162b2
P02	360	N	D	0.02177	0.1855	0.08506	Delta	2x BNT162b2
P02	360	N	E	0.01271	0.1855	0.08506	Delta	2x BNT162b2
P02	360	N	F	0.01227	0.1855	0.08506	Delta	2x BNT162b2
P02	360	N	G	0.004281	0.1855	0.08506	Delta	2x BNT162b2
P02	360	N	H	0.002681	0.1855	0.08506	Delta	2x BNT162b2
P02	360	N	K	0.001621	0.1855	0.08506	Delta	2x BNT162b2
P02	360	N	L	0.01032	0.1855	0.08506	Delta	2x BNT162b2
P02	360	N	M	0.004303	0.1855	0.08506	Delta	2x BNT162b2
P02	360	N	P	0.08506	0.1855	0.08506	Delta	2x BNT162b2
P02	360	N	Q	0.002141	0.1855	0.08506	Delta	2x BNT162b2
P02	360	N	R	0.001606	0.1855	0.08506	Delta	2x BNT162b2
P02	360	N	S	0.003958	0.1855	0.08506	Delta	2x BNT162b2
P02	360	N	T	0.005016	0.1855	0.08506	Delta	2x BNT162b2
P02	360	N	W	0.006277	0.1855	0.08506	Delta	2x BNT162b2
P02	360	N	Y	0.005627	0.1855	0.08506	Delta	2x BNT162b2
P02	362	V	A	0.003883	0.5606	0.1767	Delta	2x BNT162b2
P02	362	V	C	0.02235	0.5606	0.1767	Delta	2x BNT162b2
P02	362	V	D	0.0154	0.5606	0.1767	Delta	2x BNT162b2
P02	362	V	E	0.004839	0.5606	0.1767	Delta	2x BNT162b2
P02	362	V	F	0.004155	0.5606	0.1767	Delta	2x BNT162b2
P02	362	V	G	0.02173	0.5606	0.1767	Delta	2x BNT162b2
P02	362	V	H	0.004781	0.5606	0.1767	Delta	2x BNT162b2
P02	362	V	I	0.001686	0.5606	0.1767	Delta	2x BNT162b2
P02	362	V	K	0.007298	0.5606	0.1767	Delta	2x BNT162b2
P02	362	V	L	0.00215	0.5606	0.1767	Delta	2x BNT162b2
P02	362	V	M	0.005472	0.5606	0.1767	Delta	2x BNT162b2
P02	362	V	N	0.003095	0.5606	0.1767	Delta	2x BNT162b2
P02	362	V	P	0.1767	0.5606	0.1767	Delta	2x BNT162b2
P02	362	V	Q	0.002871	0.5606	0.1767	Delta	2x BNT162b2
P02	362	V	R	0.00244	0.5606	0.1767	Delta	2x BNT162b2
P02	362	V	S	0.1452	0.5606	0.1767	Delta	2x BNT162b2
P02	362	V	T	0.1265	0.5606	0.1767	Delta	2x BNT162b2
P02	362	V	W	0.002718	0.5606	0.1767	Delta	2x BNT162b2
P02	362	V	Y	0.007297	0.5606	0.1767	Delta	2x BNT162b2
P02	363	A	G	0.002105	0.02542	0.007618	Delta	2x BNT162b2
P02	363	A	H	0.007618	0.02542	0.007618	Delta	2x BNT162b2
P02	363	A	L	0.004429	0.02542	0.007618	Delta	2x BNT162b2
P02	363	A	P	0.004514	0.02542	0.007618	Delta	2x BNT162b2
P02	363	A	Q	0.003837	0.02542	0.007618	Delta	2x BNT162b2
P02	363	A	W	0.002913	0.02542	0.007618	Delta	2x BNT162b2
P02	364	D	E	0.003775	0.02477	0.02099	Delta	2x BNT162b2
P02	364	D	G	0.02099	0.02477	0.02099	Delta	2x BNT162b2
P02	365	Y	A	0.06774	1.123	0.221	Delta	2x BNT162b2
P02	365	Y	C	0.06487	1.123	0.221	Delta	2x BNT162b2
P02	365	Y	E	0.221	1.123	0.221	Delta	2x BNT162b2
P02	365	Y	F	0.002173	1.123	0.221	Delta	2x BNT162b2
P02	365	Y	G	0.093	1.123	0.221	Delta	2x BNT162b2
P02	365	Y	I	0.062	1.123	0.221	Delta	2x BNT162b2
P02	365	Y	K	0.1851	1.123	0.221	Delta	2x BNT162b2
P02	365	Y	L	0.04285	1.123	0.221	Delta	2x BNT162b2
P02	365	Y	M	0.008546	1.123	0.221	Delta	2x BNT162b2
P02	365	Y	P	0.08086	1.123	0.221	Delta	2x BNT162b2
P02	365	Y	Q	0.1011	1.123	0.221	Delta	2x BNT162b2
P02	365	Y	S	0.07077	1.123	0.221	Delta	2x BNT162b2
P02	365	Y	T	0.03879	1.123	0.221	Delta	2x BNT162b2
P02	365	Y	V	0.08017	1.123	0.221	Delta	2x BNT162b2
P02	365	Y	W	0.004423	1.123	0.221	Delta	2x BNT162b2
P02	366	S	A	0.01749	0.2381	0.04626	Delta	2x BNT162b2
P02	366	S	C	0.008225	0.2381	0.04626	Delta	2x BNT162b2
P02	366	S	D	0.01642	0.2381	0.04626	Delta	2x BNT162b2
P02	366	S	E	0.02237	0.2381	0.04626	Delta	2x BNT162b2
P02	366	S	F	0.003258	0.2381	0.04626	Delta	2x BNT162b2
P02	366	S	G	0.003866	0.2381	0.04626	Delta	2x BNT162b2
P02	366	S	H	0.005369	0.2381	0.04626	Delta	2x BNT162b2
P02	366	S	I	0.02407	0.2381	0.04626	Delta	2x BNT162b2
P02	366	S	K	0.001892	0.2381	0.04626	Delta	2x BNT162b2
P02	366	S	L	0.04626	0.2381	0.04626	Delta	2x BNT162b2
P02	366	S	M	0.008786	0.2381	0.04626	Delta	2x BNT162b2
P02	366	S	N	0.00625	0.2381	0.04626	Delta	2x BNT162b2
P02	366	S	P	0.003809	0.2381	0.04626	Delta	2x BNT162b2
P02	366	S	Q	0.006709	0.2381	0.04626	Delta	2x BNT162b2
P02	366	S	R	0.001799	0.2381	0.04626	Delta	2x BNT162b2
P02	366	S	T	0.004472	0.2381	0.04626	Delta	2x BNT162b2
P02	366	S	V	0.04383	0.2381	0.04626	Delta	2x BNT162b2
P02	366	S	W	0.01328	0.2381	0.04626	Delta	2x BNT162b2
P02	367	V	A	0.003609	0.1041	0.01815	Delta	2x BNT162b2
P02	367	V	C	0.005773	0.1041	0.01815	Delta	2x BNT162b2
P02	367	V	D	0.008801	0.1041	0.01815	Delta	2x BNT162b2
P02	367	V	E	0.00387	0.1041	0.01815	Delta	2x BNT162b2
P02	367	V	F	0.01361	0.1041	0.01815	Delta	2x BNT162b2
P02	367	V	G	0.005753	0.1041	0.01815	Delta	2x BNT162b2
P02	367	V	H	0.00265	0.1041	0.01815	Delta	2x BNT162b2
P02	367	V	I	0.003316	0.1041	0.01815	Delta	2x BNT162b2
P02	367	V	K	0.003964	0.1041	0.01815	Delta	2x BNT162b2
P02	367	V	L	0.003674	0.1041	0.01815	Delta	2x BNT162b2
P02	367	V	M	0.003624	0.1041	0.01815	Delta	2x BNT162b2
P02	367	V	N	0.002735	0.1041	0.01815	Delta	2x BNT162b2
P02	367	V	P	0.006795	0.1041	0.01815	Delta	2x BNT162b2
P02	367	V	Q	0.005056	0.1041	0.01815	Delta	2x BNT162b2
P02	367	V	R	0.002108	0.1041	0.01815	Delta	2x BNT162b2
P02	367	V	S	0.002373	0.1041	0.01815	Delta	2x BNT162b2
P02	367	V	T	0.005586	0.1041	0.01815	Delta	2x BNT162b2
P02	367	V	W	0.01815	0.1041	0.01815	Delta	2x BNT162b2
P02	367	V	Y	0.002684	0.1041	0.01815	Delta	2x BNT162b2
P02	368	L	F	0.003964	0.02812	0.00981	Delta	2x BNT162b2
P02	368	L	I	0.00981	0.02812	0.00981	Delta	2x BNT162b2
P02	368	L	M	0.003071	0.02812	0.00981	Delta	2x BNT162b2
P02	368	L	V	0.003424	0.02812	0.00981	Delta	2x BNT162b2
P02	368	L	W	0.00628	0.02812	0.00981	Delta	2x BNT162b2
P02	368	L	Y	0.001569	0.02812	0.00981	Delta	2x BNT162b2
P02	369	Y	A	0.03216	0.7897	0.1594	Delta	2x BNT162b2
P02	369	Y	C	0.01823	0.7897	0.1594	Delta	2x BNT162b2
P02	369	Y	D	0.07275	0.7897	0.1594	Delta	2x BNT162b2
P02	369	Y	E	0.1055	0.7897	0.1594	Delta	2x BNT162b2
P02	369	Y	F	0.003202	0.7897	0.1594	Delta	2x BNT162b2
P02	369	Y	G	0.06444	0.7897	0.1594	Delta	2x BNT162b2
P02	369	Y	H	0.01578	0.7897	0.1594	Delta	2x BNT162b2
P02	369	Y	I	0.007224	0.7897	0.1594	Delta	2x BNT162b2
P02	369	Y	K	0.05377	0.7897	0.1594	Delta	2x BNT162b2
P02	369	Y	L	0.008911	0.7897	0.1594	Delta	2x BNT162b2
P02	369	Y	M	0.004722	0.7897	0.1594	Delta	2x BNT162b2
P02	369	Y	N	0.1594	0.7897	0.1594	Delta	2x BNT162b2
P02	369	Y	P	0.08058	0.7897	0.1594	Delta	2x BNT162b2
P02	369	Y	Q	0.05184	0.7897	0.1594	Delta	2x BNT162b2
P02	369	Y	R	0.05452	0.7897	0.1594	Delta	2x BNT162b2
P02	369	Y	S	0.03141	0.7897	0.1594	Delta	2x BNT162b2
P02	369	Y	T	0.01171	0.7897	0.1594	Delta	2x BNT162b2
P02	369	Y	V	0.01156	0.7897	0.1594	Delta	2x BNT162b2
P02	369	Y	W	0.001984	0.7897	0.1594	Delta	2x BNT162b2
P02	370	N	A	0.01132	0.1611	0.04671	Delta	2x BNT162b2
P02	370	N	C	0.003893	0.1611	0.04671	Delta	2x BNT162b2
P02	370	N	D	0.008476	0.1611	0.04671	Delta	2x BNT162b2
P02	370	N	E	0.01135	0.1611	0.04671	Delta	2x BNT162b2
P02	370	N	F	0.003052	0.1611	0.04671	Delta	2x BNT162b2
P02	370	N	G	0.01044	0.1611	0.04671	Delta	2x BNT162b2
P02	370	N	H	0.004838	0.1611	0.04671	Delta	2x BNT162b2
P02	370	N	K	0.005026	0.1611	0.04671	Delta	2x BNT162b2
P02	370	N	L	0.004387	0.1611	0.04671	Delta	2x BNT162b2
P02	370	N	M	0.004155	0.1611	0.04671	Delta	2x BNT162b2
P02	370	N	P	0.04671	0.1611	0.04671	Delta	2x BNT162b2
P02	370	N	Q	0.006029	0.1611	0.04671	Delta	2x BNT162b2
P02	370	N	R	0.006294	0.1611	0.04671	Delta	2x BNT162b2
P02	370	N	S	0.007755	0.1611	0.04671	Delta	2x BNT162b2
P02	370	N	T	0.007695	0.1611	0.04671	Delta	2x BNT162b2
P02	370	N	V	0.00182	0.1611	0.04671	Delta	2x BNT162b2
P02	370	N	W	0.005244	0.1611	0.04671	Delta	2x BNT162b2
P02	370	N	Y	0.01265	0.1611	0.04671	Delta	2x BNT162b2
P02	371	S	A	0.002228	0.0668	0.02579	Delta	2x BNT162b2
P02	371	S	C	0.002068	0.0668	0.02579	Delta	2x BNT162b2
P02	371	S	D	0.01178	0.0668	0.02579	Delta	2x BNT162b2
P02	371	S	G	0.003329	0.0668	0.02579	Delta	2x BNT162b2
P02	371	S	H	0.003429	0.0668	0.02579	Delta	2x BNT162b2
P02	371	S	L	0.001181	0.0668	0.02579	Delta	2x BNT162b2
P02	371	S	M	0.003046	0.0668	0.02579	Delta	2x BNT162b2
P02	371	S	P	0.02579	0.0668	0.02579	Delta	2x BNT162b2
P02	371	S	Q	0.002579	0.0668	0.02579	Delta	2x BNT162b2
P02	371	S	R	0.003508	0.0668	0.02579	Delta	2x BNT162b2
P02	371	S	T	0.001225	0.0668	0.02579	Delta	2x BNT162b2
P02	371	S	W	0.003102	0.0668	0.02579	Delta	2x BNT162b2
P02	371	S	Y	0.003528	0.0668	0.02579	Delta	2x BNT162b2
P02	372	A	D	0.005114	0.04431	0.01922	Delta	2x BNT162b2
P02	372	A	G	0.001857	0.04431	0.01922	Delta	2x BNT162b2
P02	372	A	M	0.002777	0.04431	0.01922	Delta	2x BNT162b2
P02	372	A	P	0.01922	0.04431	0.01922	Delta	2x BNT162b2
P02	372	A	R	0.002139	0.04431	0.01922	Delta	2x BNT162b2
P02	372	A	V	0.007047	0.04431	0.01922	Delta	2x BNT162b2
P02	372	A	W	0.0038	0.04431	0.01922	Delta	2x BNT162b2
P02	372	A	Y	0.002358	0.04431	0.01922	Delta	2x BNT162b2
P02	373	S	A	0.001553	0.09037	0.0133	Delta	2x BNT162b2
P02	373	S	C	0.003767	0.09037	0.0133	Delta	2x BNT162b2
P02	373	S	D	0.001639	0.09037	0.0133	Delta	2x BNT162b2
P02	373	S	E	0.002367	0.09037	0.0133	Delta	2x BNT162b2
P02	373	S	F	0.01241	0.09037	0.0133	Delta	2x BNT162b2
P02	373	S	G	0.0133	0.09037	0.0133	Delta	2x BNT162b2
P02	373	S	H	0.002368	0.09037	0.0133	Delta	2x BNT162b2
P02	373	S	I	0.002513	0.09037	0.0133	Delta	2x BNT162b2
P02	373	S	K	0.00528	0.09037	0.0133	Delta	2x BNT162b2
P02	373	S	L	0.002401	0.09037	0.0133	Delta	2x BNT162b2
P02	373	S	M	0.001756	0.09037	0.0133	Delta	2x BNT162b2
P02	373	S	N	0.006676	0.09037	0.0133	Delta	2x BNT162b2
P02	373	S	P	0.01205	0.09037	0.0133	Delta	2x BNT162b2
P02	373	S	Q	0.00209	0.09037	0.0133	Delta	2x BNT162b2
P02	373	S	R	0.008323	0.09037	0.0133	Delta	2x BNT162b2
P02	373	S	T	0.002213	0.09037	0.0133	Delta	2x BNT162b2
P02	373	S	V	0.005643	0.09037	0.0133	Delta	2x BNT162b2
P02	373	S	W	0.002069	0.09037	0.0133	Delta	2x BNT162b2
P02	373	S	Y	0.001955	0.09037	0.0133	Delta	2x BNT162b2
P02	374	F	A	0.005396	0.3316	0.06921	Delta	2x BNT162b2
P02	374	F	C	0.0182	0.3316	0.06921	Delta	2x BNT162b2
P02	374	F	D	0.03731	0.3316	0.06921	Delta	2x BNT162b2
P02	374	F	E	0.04778	0.3316	0.06921	Delta	2x BNT162b2
P02	374	F	G	0.04401	0.3316	0.06921	Delta	2x BNT162b2
P02	374	F	H	0.007267	0.3316	0.06921	Delta	2x BNT162b2
P02	374	F	I	0.006675	0.3316	0.06921	Delta	2x BNT162b2
P02	374	F	K	0.02787	0.3316	0.06921	Delta	2x BNT162b2
P02	374	F	L	0.00188	0.3316	0.06921	Delta	2x BNT162b2
P02	374	F	M	0.001749	0.3316	0.06921	Delta	2x BNT162b2
P02	374	F	N	0.06921	0.3316	0.06921	Delta	2x BNT162b2
P02	374	F	P	0.007938	0.3316	0.06921	Delta	2x BNT162b2
P02	374	F	Q	0.02039	0.3316	0.06921	Delta	2x BNT162b2
P02	374	F	R	0.009208	0.3316	0.06921	Delta	2x BNT162b2
P02	374	F	S	0.009184	0.3316	0.06921	Delta	2x BNT162b2
P02	374	F	T	0.01125	0.3316	0.06921	Delta	2x BNT162b2
P02	374	F	W	0.00467	0.3316	0.06921	Delta	2x BNT162b2
P02	374	F	Y	0.001653	0.3316	0.06921	Delta	2x BNT162b2
P02	375	S	A	0.003581	0.07675	0.0277	Delta	2x BNT162b2
P02	375	S	D	0.008049	0.07675	0.0277	Delta	2x BNT162b2
P02	375	S	E	0.005726	0.07675	0.0277	Delta	2x BNT162b2
P02	375	S	G	0.002275	0.07675	0.0277	Delta	2x BNT162b2
P02	375	S	H	0.008302	0.07675	0.0277	Delta	2x BNT162b2
P02	375	S	K	0.007163	0.07675	0.0277	Delta	2x BNT162b2
P02	375	S	M	0.003052	0.07675	0.0277	Delta	2x BNT162b2
P02	375	S	N	0.001221	0.07675	0.0277	Delta	2x BNT162b2
P02	375	S	P	0.0277	0.07675	0.0277	Delta	2x BNT162b2
P02	375	S	Q	0.003496	0.07675	0.0277	Delta	2x BNT162b2
P02	375	S	R	0.002314	0.07675	0.0277	Delta	2x BNT162b2
P02	375	S	T	0.003863	0.07675	0.0277	Delta	2x BNT162b2
P02	376	T	A	0.00145	0.06916	0.01505	Delta	2x BNT162b2
P02	376	T	C	0.002163	0.06916	0.01505	Delta	2x BNT162b2
P02	376	T	D	0.01135	0.06916	0.01505	Delta	2x BNT162b2
P02	376	T	E	0.01505	0.06916	0.01505	Delta	2x BNT162b2
P02	376	T	F	0.001958	0.06916	0.01505	Delta	2x BNT162b2
P02	376	T	H	0.001724	0.06916	0.01505	Delta	2x BNT162b2
P02	376	T	I	0.003237	0.06916	0.01505	Delta	2x BNT162b2
P02	376	T	K	0.001675	0.06916	0.01505	Delta	2x BNT162b2
P02	376	T	L	0.005922	0.06916	0.01505	Delta	2x BNT162b2
P02	376	T	M	0.003553	0.06916	0.01505	Delta	2x BNT162b2
P02	376	T	N	0.002385	0.06916	0.01505	Delta	2x BNT162b2
P02	376	T	Q	0.004825	0.06916	0.01505	Delta	2x BNT162b2
P02	376	T	R	0.001554	0.06916	0.01505	Delta	2x BNT162b2
P02	376	T	S	0.002442	0.06916	0.01505	Delta	2x BNT162b2
P02	376	T	V	0.003122	0.06916	0.01505	Delta	2x BNT162b2
P02	376	T	W	0.004363	0.06916	0.01505	Delta	2x BNT162b2
P02	376	T	Y	0.002385	0.06916	0.01505	Delta	2x BNT162b2
P02	377	F	C	0.03642	0.1375	0.03642	Delta	2x BNT162b2
P02	377	F	I	0.03078	0.1375	0.03642	Delta	2x BNT162b2
P02	377	F	L	0.002517	0.1375	0.03642	Delta	2x BNT162b2
P02	377	F	M	0.008874	0.1375	0.03642	Delta	2x BNT162b2
P02	377	F	T	0.03073	0.1375	0.03642	Delta	2x BNT162b2
P02	377	F	V	0.01566	0.1375	0.03642	Delta	2x BNT162b2
P02	377	F	W	0.009898	0.1375	0.03642	Delta	2x BNT162b2
P02	377	F	Y	0.002658	0.1375	0.03642	Delta	2x BNT162b2
P02	378	K	A	0.03199	0.6049	0.08426	Delta	2x BNT162b2
P02	378	K	C	0.02306	0.6049	0.08426	Delta	2x BNT162b2
P02	378	K	D	0.07215	0.6049	0.08426	Delta	2x BNT162b2
P02	378	K	E	0.08426	0.6049	0.08426	Delta	2x BNT162b2
P02	378	K	F	0.02178	0.6049	0.08426	Delta	2x BNT162b2
P02	378	K	H	0.01976	0.6049	0.08426	Delta	2x BNT162b2
P02	378	K	I	0.04329	0.6049	0.08426	Delta	2x BNT162b2
P02	378	K	L	0.04935	0.6049	0.08426	Delta	2x BNT162b2
P02	378	K	M	0.02239	0.6049	0.08426	Delta	2x BNT162b2
P02	378	K	N	0.05667	0.6049	0.08426	Delta	2x BNT162b2
P02	378	K	Q	0.04093	0.6049	0.08426	Delta	2x BNT162b2
P02	378	K	R	0.01217	0.6049	0.08426	Delta	2x BNT162b2
P02	378	K	S	0.04196	0.6049	0.08426	Delta	2x BNT162b2
P02	378	K	T	0.0416	0.6049	0.08426	Delta	2x BNT162b2
P02	378	K	V	0.03076	0.6049	0.08426	Delta	2x BNT162b2
P02	378	K	Y	0.01278	0.6049	0.08426	Delta	2x BNT162b2
P02	380	Y	F	0.004041	0.007116	0.004041	Delta	2x BNT162b2
P02	380	Y	W	0.003075	0.007116	0.004041	Delta	2x BNT162b2
P02	381	G	A	0.003319	0.02996	0.007593	Delta	2x BNT162b2
P02	381	G	H	0.003741	0.02996	0.007593	Delta	2x BNT162b2
P02	381	G	K	0.003718	0.02996	0.007593	Delta	2x BNT162b2
P02	381	G	N	0.005891	0.02996	0.007593	Delta	2x BNT162b2
P02	381	G	Q	0.003802	0.02996	0.007593	Delta	2x BNT162b2
P02	381	G	R	0.007593	0.02996	0.007593	Delta	2x BNT162b2
P02	381	G	S	0.001893	0.02996	0.007593	Delta	2x BNT162b2
P02	382	V	A	0.006294	0.09023	0.03446	Delta	2x BNT162b2
P02	382	V	C	0.003742	0.09023	0.03446	Delta	2x BNT162b2
P02	382	V	F	0.01144	0.09023	0.03446	Delta	2x BNT162b2
P02	382	V	I	0.004624	0.09023	0.03446	Delta	2x BNT162b2
P02	382	V	L	0.002816	0.09023	0.03446	Delta	2x BNT162b2
P02	382	V	M	0.002817	0.09023	0.03446	Delta	2x BNT162b2
P02	382	V	P	0.03446	0.09023	0.03446	Delta	2x BNT162b2
P02	382	V	T	0.008848	0.09023	0.03446	Delta	2x BNT162b2
P02	382	V	W	0.01028	0.09023	0.03446	Delta	2x BNT162b2
P02	382	V	Y	0.004911	0.09023	0.03446	Delta	2x BNT162b2
P02	383	S	A	0.01053	1.09	0.1552	Delta	2x BNT162b2
P02	383	S	C	0.09876	1.09	0.1552	Delta	2x BNT162b2
P02	383	S	D	0.1552	1.09	0.1552	Delta	2x BNT162b2
P02	383	S	E	0.1383	1.09	0.1552	Delta	2x BNT162b2
P02	383	S	F	0.02486	1.09	0.1552	Delta	2x BNT162b2
P02	383	S	G	0.01692	1.09	0.1552	Delta	2x BNT162b2
P02	383	S	H	0.032	1.09	0.1552	Delta	2x BNT162b2
P02	383	S	I	0.08416	1.09	0.1552	Delta	2x BNT162b2
P02	383	S	K	0.04786	1.09	0.1552	Delta	2x BNT162b2
P02	383	S	L	0.08896	1.09	0.1552	Delta	2x BNT162b2
P02	383	S	M	0.07603	1.09	0.1552	Delta	2x BNT162b2
P02	383	S	N	0.03933	1.09	0.1552	Delta	2x BNT162b2
P02	383	S	P	0.03262	1.09	0.1552	Delta	2x BNT162b2
P02	383	S	Q	0.04725	1.09	0.1552	Delta	2x BNT162b2
P02	383	S	R	0.004334	1.09	0.1552	Delta	2x BNT162b2
P02	383	S	T	0.02584	1.09	0.1552	Delta	2x BNT162b2
P02	383	S	V	0.108	1.09	0.1552	Delta	2x BNT162b2
P02	383	S	W	0.02011	1.09	0.1552	Delta	2x BNT162b2
P02	383	S	Y	0.03845	1.09	0.1552	Delta	2x BNT162b2
P02	384	P	A	0.02734	1.47	0.1431	Delta	2x BNT162b2
P02	384	P	C	0.03276	1.47	0.1431	Delta	2x BNT162b2
P02	384	P	D	0.1381	1.47	0.1431	Delta	2x BNT162b2
P02	384	P	E	0.1431	1.47	0.1431	Delta	2x BNT162b2
P02	384	P	F	0.05366	1.47	0.1431	Delta	2x BNT162b2
P02	384	P	G	0.07923	1.47	0.1431	Delta	2x BNT162b2
P02	384	P	H	0.08106	1.47	0.1431	Delta	2x BNT162b2
P02	384	P	I	0.02199	1.47	0.1431	Delta	2x BNT162b2
P02	384	P	K	0.1288	1.47	0.1431	Delta	2x BNT162b2
P02	384	P	L	0.04332	1.47	0.1431	Delta	2x BNT162b2
P02	384	P	M	0.04225	1.47	0.1431	Delta	2x BNT162b2
P02	384	P	N	0.1132	1.47	0.1431	Delta	2x BNT162b2
P02	384	P	Q	0.106	1.47	0.1431	Delta	2x BNT162b2
P02	384	P	R	0.1272	1.47	0.1431	Delta	2x BNT162b2
P02	384	P	S	0.08503	1.47	0.1431	Delta	2x BNT162b2
P02	384	P	T	0.0642	1.47	0.1431	Delta	2x BNT162b2
P02	384	P	V	0.01156	1.47	0.1431	Delta	2x BNT162b2
P02	384	P	W	0.08736	1.47	0.1431	Delta	2x BNT162b2
P02	384	P	Y	0.08359	1.47	0.1431	Delta	2x BNT162b2
P02	385	T	A	0.003447	0.3665	0.09453	Delta	2x BNT162b2
P02	385	T	C	0.04892	0.3665	0.09453	Delta	2x BNT162b2
P02	385	T	D	0.09453	0.3665	0.09453	Delta	2x BNT162b2
P02	385	T	E	0.0926	0.3665	0.09453	Delta	2x BNT162b2
P02	385	T	F	0.008328	0.3665	0.09453	Delta	2x BNT162b2
P02	385	T	G	0.002889	0.3665	0.09453	Delta	2x BNT162b2
P02	385	T	H	0.01081	0.3665	0.09453	Delta	2x BNT162b2
P02	385	T	I	0.003253	0.3665	0.09453	Delta	2x BNT162b2
P02	385	T	K	0.01377	0.3665	0.09453	Delta	2x BNT162b2
P02	385	T	L	0.008018	0.3665	0.09453	Delta	2x BNT162b2
P02	385	T	M	0.003697	0.3665	0.09453	Delta	2x BNT162b2
P02	385	T	N	0.01929	0.3665	0.09453	Delta	2x BNT162b2
P02	385	T	P	0.01342	0.3665	0.09453	Delta	2x BNT162b2
P02	385	T	Q	0.01295	0.3665	0.09453	Delta	2x BNT162b2
P02	385	T	R	0.003876	0.3665	0.09453	Delta	2x BNT162b2
P02	385	T	S	0.002609	0.3665	0.09453	Delta	2x BNT162b2
P02	385	T	V	0.003778	0.3665	0.09453	Delta	2x BNT162b2
P02	385	T	W	0.006211	0.3665	0.09453	Delta	2x BNT162b2
P02	385	T	Y	0.01414	0.3665	0.09453	Delta	2x BNT162b2
P02	386	K	A	0.02834	0.3941	0.06008	Delta	2x BNT162b2
P02	386	K	C	0.02787	0.3941	0.06008	Delta	2x BNT162b2
P02	386	K	D	0.05572	0.3941	0.06008	Delta	2x BNT162b2
P02	386	K	E	0.06008	0.3941	0.06008	Delta	2x BNT162b2
P02	386	K	F	0.006132	0.3941	0.06008	Delta	2x BNT162b2
P02	386	K	G	0.03698	0.3941	0.06008	Delta	2x BNT162b2
P02	386	K	H	0.007985	0.3941	0.06008	Delta	2x BNT162b2
P02	386	K	I	0.01759	0.3941	0.06008	Delta	2x BNT162b2
P02	386	K	L	0.01962	0.3941	0.06008	Delta	2x BNT162b2
P02	386	K	M	0.01446	0.3941	0.06008	Delta	2x BNT162b2
P02	386	K	N	0.01646	0.3941	0.06008	Delta	2x BNT162b2
P02	386	K	Q	0.02004	0.3941	0.06008	Delta	2x BNT162b2
P02	386	K	R	0.00262	0.3941	0.06008	Delta	2x BNT162b2
P02	386	K	S	0.0273	0.3941	0.06008	Delta	2x BNT162b2
P02	386	K	T	0.02867	0.3941	0.06008	Delta	2x BNT162b2
P02	386	K	V	0.009026	0.3941	0.06008	Delta	2x BNT162b2
P02	386	K	W	0.005343	0.3941	0.06008	Delta	2x BNT162b2
P02	386	K	Y	0.009877	0.3941	0.06008	Delta	2x BNT162b2
P02	387	L	F	0.01034	0.06903	0.05078	Delta	2x BNT162b2
P02	387	L	I	0.00207	0.06903	0.05078	Delta	2x BNT162b2
P02	387	L	M	0.00372	0.06903	0.05078	Delta	2x BNT162b2
P02	387	L	V	0.00213	0.06903	0.05078	Delta	2x BNT162b2
P02	387	L	W	0.05078	0.06903	0.05078	Delta	2x BNT162b2
P02	388	N	A	0.001589	0.06763	0.01016	Delta	2x BNT162b2
P02	388	N	C	0.002284	0.06763	0.01016	Delta	2x BNT162b2
P02	388	N	D	0.003369	0.06763	0.01016	Delta	2x BNT162b2
P02	388	N	E	0.005214	0.06763	0.01016	Delta	2x BNT162b2
P02	388	N	F	0.00251	0.06763	0.01016	Delta	2x BNT162b2
P02	388	N	G	0.002786	0.06763	0.01016	Delta	2x BNT162b2
P02	388	N	H	0.00262	0.06763	0.01016	Delta	2x BNT162b2
P02	388	N	I	0.003061	0.06763	0.01016	Delta	2x BNT162b2
P02	388	N	K	0.002211	0.06763	0.01016	Delta	2x BNT162b2
P02	388	N	L	0.002631	0.06763	0.01016	Delta	2x BNT162b2
P02	388	N	M	0.001613	0.06763	0.01016	Delta	2x BNT162b2
P02	388	N	P	0.002119	0.06763	0.01016	Delta	2x BNT162b2
P02	388	N	Q	0.003582	0.06763	0.01016	Delta	2x BNT162b2
P02	388	N	R	0.002549	0.06763	0.01016	Delta	2x BNT162b2
P02	388	N	S	0.006134	0.06763	0.01016	Delta	2x BNT162b2
P02	388	N	T	0.004648	0.06763	0.01016	Delta	2x BNT162b2
P02	388	N	V	0.006614	0.06763	0.01016	Delta	2x BNT162b2
P02	388	N	W	0.01016	0.06763	0.01016	Delta	2x BNT162b2
P02	388	N	Y	0.001938	0.06763	0.01016	Delta	2x BNT162b2
P02	389	D	A	0.008471	0.1314	0.07899	Delta	2x BNT162b2
P02	389	D	C	0.001681	0.1314	0.07899	Delta	2x BNT162b2
P02	389	D	E	0.004206	0.1314	0.07899	Delta	2x BNT162b2
P02	389	D	F	0.002058	0.1314	0.07899	Delta	2x BNT162b2
P02	389	D	G	0.001659	0.1314	0.07899	Delta	2x BNT162b2
P02	389	D	H	0.002173	0.1314	0.07899	Delta	2x BNT162b2
P02	389	D	I	0.001504	0.1314	0.07899	Delta	2x BNT162b2
P02	389	D	K	0.002428	0.1314	0.07899	Delta	2x BNT162b2
P02	389	D	L	0.004796	0.1314	0.07899	Delta	2x BNT162b2
P02	389	D	M	0.00283	0.1314	0.07899	Delta	2x BNT162b2
P02	389	D	N	0.004675	0.1314	0.07899	Delta	2x BNT162b2
P02	389	D	P	0.07899	0.1314	0.07899	Delta	2x BNT162b2
P02	389	D	Q	0.00154	0.1314	0.07899	Delta	2x BNT162b2
P02	389	D	R	0.002539	0.1314	0.07899	Delta	2x BNT162b2
P02	389	D	S	0.003185	0.1314	0.07899	Delta	2x BNT162b2
P02	389	D	T	0.003436	0.1314	0.07899	Delta	2x BNT162b2
P02	389	D	V	0.001823	0.1314	0.07899	Delta	2x BNT162b2
P02	389	D	W	0.001679	0.1314	0.07899	Delta	2x BNT162b2
P02	389	D	Y	0.001711	0.1314	0.07899	Delta	2x BNT162b2
P02	390	L	A	0.002813	0.3954	0.134	Delta	2x BNT162b2
P02	390	L	C	0.005253	0.3954	0.134	Delta	2x BNT162b2
P02	390	L	D	0.01046	0.3954	0.134	Delta	2x BNT162b2
P02	390	L	E	0.01809	0.3954	0.134	Delta	2x BNT162b2
P02	390	L	F	0.005333	0.3954	0.134	Delta	2x BNT162b2
P02	390	L	G	0.01025	0.3954	0.134	Delta	2x BNT162b2
P02	390	L	H	0.004661	0.3954	0.134	Delta	2x BNT162b2
P02	390	L	I	0.00574	0.3954	0.134	Delta	2x BNT162b2
P02	390	L	K	0.01382	0.3954	0.134	Delta	2x BNT162b2
P02	390	L	M	0.00277	0.3954	0.134	Delta	2x BNT162b2
P02	390	L	N	0.003663	0.3954	0.134	Delta	2x BNT162b2
P02	390	L	P	0.09989	0.3954	0.134	Delta	2x BNT162b2
P02	390	L	Q	0.005057	0.3954	0.134	Delta	2x BNT162b2
P02	390	L	R	0.002155	0.3954	0.134	Delta	2x BNT162b2
P02	390	L	S	0.04652	0.3954	0.134	Delta	2x BNT162b2
P02	390	L	T	0.134	0.3954	0.134	Delta	2x BNT162b2
P02	390	L	V	0.003934	0.3954	0.134	Delta	2x BNT162b2
P02	390	L	W	0.004997	0.3954	0.134	Delta	2x BNT162b2
P02	390	L	Y	0.01596	0.3954	0.134	Delta	2x BNT162b2
P02	392	F	A	0.006928	0.2092	0.03077	Delta	2x BNT162b2
P02	392	F	C	0.005878	0.2092	0.03077	Delta	2x BNT162b2
P02	392	F	D	0.03075	0.2092	0.03077	Delta	2x BNT162b2
P02	392	F	E	0.02023	0.2092	0.03077	Delta	2x BNT162b2
P02	392	F	G	0.01407	0.2092	0.03077	Delta	2x BNT162b2
P02	392	F	H	0.004962	0.2092	0.03077	Delta	2x BNT162b2
P02	392	F	I	0.02156	0.2092	0.03077	Delta	2x BNT162b2
P02	392	F	K	0.007515	0.2092	0.03077	Delta	2x BNT162b2
P02	392	F	L	0.01003	0.2092	0.03077	Delta	2x BNT162b2
P02	392	F	M	0.002401	0.2092	0.03077	Delta	2x BNT162b2
P02	392	F	N	0.00421	0.2092	0.03077	Delta	2x BNT162b2
P02	392	F	P	0.03077	0.2092	0.03077	Delta	2x BNT162b2
P02	392	F	Q	0.006166	0.2092	0.03077	Delta	2x BNT162b2
P02	392	F	R	0.003907	0.2092	0.03077	Delta	2x BNT162b2
P02	392	F	S	0.006385	0.2092	0.03077	Delta	2x BNT162b2
P02	392	F	T	0.02215	0.2092	0.03077	Delta	2x BNT162b2
P02	392	F	V	0.004669	0.2092	0.03077	Delta	2x BNT162b2
P02	392	F	W	0.004359	0.2092	0.03077	Delta	2x BNT162b2
P02	392	F	Y	0.002266	0.2092	0.03077	Delta	2x BNT162b2
P02	393	T	A	0.001789	0.1527	0.02818	Delta	2x BNT162b2
P02	393	T	C	0.01481	0.1527	0.02818	Delta	2x BNT162b2
P02	393	T	D	0.02818	0.1527	0.02818	Delta	2x BNT162b2
P02	393	T	E	0.02226	0.1527	0.02818	Delta	2x BNT162b2
P02	393	T	F	0.006441	0.1527	0.02818	Delta	2x BNT162b2
P02	393	T	G	0.002959	0.1527	0.02818	Delta	2x BNT162b2
P02	393	T	H	0.00323	0.1527	0.02818	Delta	2x BNT162b2
P02	393	T	I	0.01984	0.1527	0.02818	Delta	2x BNT162b2
P02	393	T	K	0.001557	0.1527	0.02818	Delta	2x BNT162b2
P02	393	T	L	0.02009	0.1527	0.02818	Delta	2x BNT162b2
P02	393	T	M	0.007398	0.1527	0.02818	Delta	2x BNT162b2
P02	393	T	N	0.005447	0.1527	0.02818	Delta	2x BNT162b2
P02	393	T	P	0.001816	0.1527	0.02818	Delta	2x BNT162b2
P02	393	T	Q	0.003083	0.1527	0.02818	Delta	2x BNT162b2
P02	393	T	R	0.003294	0.1527	0.02818	Delta	2x BNT162b2
P02	393	T	S	0.003066	0.1527	0.02818	Delta	2x BNT162b2
P02	393	T	V	0.00273	0.1527	0.02818	Delta	2x BNT162b2
P02	393	T	Y	0.004727	0.1527	0.02818	Delta	2x BNT162b2
P02	394	N	A	0.005325	0.199	0.0918	Delta	2x BNT162b2
P02	394	N	C	0.001579	0.199	0.0918	Delta	2x BNT162b2
P02	394	N	D	0.01796	0.199	0.0918	Delta	2x BNT162b2
P02	394	N	E	0.01361	0.199	0.0918	Delta	2x BNT162b2
P02	394	N	F	0.003939	0.199	0.0918	Delta	2x BNT162b2
P02	394	N	G	0.003789	0.199	0.0918	Delta	2x BNT162b2
P02	394	N	H	0.001463	0.199	0.0918	Delta	2x BNT162b2
P02	394	N	I	0.005826	0.199	0.0918	Delta	2x BNT162b2
P02	394	N	K	0.001704	0.199	0.0918	Delta	2x BNT162b2
P02	394	N	L	0.007724	0.199	0.0918	Delta	2x BNT162b2
P02	394	N	M	0.004167	0.199	0.0918	Delta	2x BNT162b2
P02	394	N	P	0.0918	0.199	0.0918	Delta	2x BNT162b2
P02	394	N	Q	0.005358	0.199	0.0918	Delta	2x BNT162b2
P02	394	N	R	0.006916	0.199	0.0918	Delta	2x BNT162b2
P02	394	N	S	0.01015	0.199	0.0918	Delta	2x BNT162b2
P02	394	N	T	0.005956	0.199	0.0918	Delta	2x BNT162b2
P02	394	N	V	0.006185	0.199	0.0918	Delta	2x BNT162b2
P02	394	N	W	0.004023	0.199	0.0918	Delta	2x BNT162b2
P02	394	N	Y	0.001532	0.199	0.0918	Delta	2x BNT162b2
P02	395	V	A	0.01605	0.07894	0.03285	Delta	2x BNT162b2
P02	395	V	C	0.009616	0.07894	0.03285	Delta	2x BNT162b2
P02	395	V	F	0.002243	0.07894	0.03285	Delta	2x BNT162b2
P02	395	V	G	0.03285	0.07894	0.03285	Delta	2x BNT162b2
P02	395	V	I	0.002388	0.07894	0.03285	Delta	2x BNT162b2
P02	395	V	L	0.002513	0.07894	0.03285	Delta	2x BNT162b2
P02	395	V	M	0.002316	0.07894	0.03285	Delta	2x BNT162b2
P02	395	V	T	0.01096	0.07894	0.03285	Delta	2x BNT162b2
P02	396	Y	A	0.00135	0.4899	0.1734	Delta	2x BNT162b2
P02	396	Y	C	0.02182	0.4899	0.1734	Delta	2x BNT162b2
P02	396	Y	D	0.038	0.4899	0.1734	Delta	2x BNT162b2
P02	396	Y	F	0.00274	0.4899	0.1734	Delta	2x BNT162b2
P02	396	Y	H	0.009486	0.4899	0.1734	Delta	2x BNT162b2
P02	396	Y	I	0.01946	0.4899	0.1734	Delta	2x BNT162b2
P02	396	Y	L	0.003544	0.4899	0.1734	Delta	2x BNT162b2
P02	396	Y	M	0.006113	0.4899	0.1734	Delta	2x BNT162b2
P02	396	Y	N	0.01227	0.4899	0.1734	Delta	2x BNT162b2
P02	396	Y	Q	0.004753	0.4899	0.1734	Delta	2x BNT162b2
P02	396	Y	S	0.1664	0.4899	0.1734	Delta	2x BNT162b2
P02	396	Y	T	0.1734	0.4899	0.1734	Delta	2x BNT162b2
P02	396	Y	V	0.0272	0.4899	0.1734	Delta	2x BNT162b2
P02	396	Y	W	0.003348	0.4899	0.1734	Delta	2x BNT162b2
P02	397	A	C	0.002168	0.0264	0.006312	Delta	2x BNT162b2
P02	397	A	F	0.006312	0.0264	0.006312	Delta	2x BNT162b2
P02	397	A	I	0.004062	0.0264	0.006312	Delta	2x BNT162b2
P02	397	A	L	0.004057	0.0264	0.006312	Delta	2x BNT162b2
P02	397	A	M	0.002652	0.0264	0.006312	Delta	2x BNT162b2
P02	397	A	T	0.002296	0.0264	0.006312	Delta	2x BNT162b2
P02	397	A	V	0.004856	0.0264	0.006312	Delta	2x BNT162b2
P02	399	S	M	0.006056	0.02181	0.01135	Delta	2x BNT162b2
P02	399	S	T	0.01135	0.02181	0.01135	Delta	2x BNT162b2
P02	399	S	Y	0.004407	0.02181	0.01135	Delta	2x BNT162b2
P02	401	V	I	0.002691	0.006157	0.002691	Delta	2x BNT162b2
P02	401	V	L	0.001955	0.006157	0.002691	Delta	2x BNT162b2
P02	401	V	T	0.001511	0.006157	0.002691	Delta	2x BNT162b2
P02	402	I	C	0.001801	0.007255	0.003371	Delta	2x BNT162b2
P02	402	I	L	0.002084	0.007255	0.003371	Delta	2x BNT162b2
P02	402	I	V	0.003371	0.007255	0.003371	Delta	2x BNT162b2
P02	403	R	A	0.005872	0.04415	0.01045	Delta	2x BNT162b2
P02	403	R	C	0.005851	0.04415	0.01045	Delta	2x BNT162b2
P02	403	R	K	0.00269	0.04415	0.01045	Delta	2x BNT162b2
P02	403	R	L	0.002756	0.04415	0.01045	Delta	2x BNT162b2
P02	403	R	M	0.004512	0.04415	0.01045	Delta	2x BNT162b2
P02	403	R	P	0.004528	0.04415	0.01045	Delta	2x BNT162b2
P02	403	R	Q	0.004527	0.04415	0.01045	Delta	2x BNT162b2
P02	403	R	S	0.002965	0.04415	0.01045	Delta	2x BNT162b2
P02	403	R	T	0.01045	0.04415	0.01045	Delta	2x BNT162b2
P02	404	G	A	0.002944	0.02996	0.008548	Delta	2x BNT162b2
P02	404	G	E	0.008548	0.02996	0.008548	Delta	2x BNT162b2
P02	404	G	H	0.0029	0.02996	0.008548	Delta	2x BNT162b2
P02	404	G	K	0.001623	0.02996	0.008548	Delta	2x BNT162b2
P02	404	G	N	0.0052	0.02996	0.008548	Delta	2x BNT162b2
P02	404	G	Q	0.002884	0.02996	0.008548	Delta	2x BNT162b2
P02	404	G	R	0.00444	0.02996	0.008548	Delta	2x BNT162b2
P02	404	G	S	0.001417	0.02996	0.008548	Delta	2x BNT162b2
P02	405	D	A	0.002222	0.07012	0.01503	Delta	2x BNT162b2
P02	405	D	C	0.003205	0.07012	0.01503	Delta	2x BNT162b2
P02	405	D	E	0.01503	0.07012	0.01503	Delta	2x BNT162b2
P02	405	D	F	0.001454	0.07012	0.01503	Delta	2x BNT162b2
P02	405	D	G	0.002536	0.07012	0.01503	Delta	2x BNT162b2
P02	405	D	H	0.002471	0.07012	0.01503	Delta	2x BNT162b2
P02	405	D	I	0.003823	0.07012	0.01503	Delta	2x BNT162b2
P02	405	D	K	0.005016	0.07012	0.01503	Delta	2x BNT162b2
P02	405	D	L	0.003735	0.07012	0.01503	Delta	2x BNT162b2
P02	405	D	M	0.004136	0.07012	0.01503	Delta	2x BNT162b2
P02	405	D	N	0.001534	0.07012	0.01503	Delta	2x BNT162b2
P02	405	D	Q	0.001767	0.07012	0.01503	Delta	2x BNT162b2
P02	405	D	R	0.005818	0.07012	0.01503	Delta	2x BNT162b2
P02	405	D	S	0.007874	0.07012	0.01503	Delta	2x BNT162b2
P02	405	D	T	0.002333	0.07012	0.01503	Delta	2x BNT162b2
P02	405	D	V	0.002308	0.07012	0.01503	Delta	2x BNT162b2
P02	405	D	W	0.003114	0.07012	0.01503	Delta	2x BNT162b2
P02	405	D	Y	0.001741	0.07012	0.01503	Delta	2x BNT162b2
P02	406	E	D	0.001933	0.01446	0.005873	Delta	2x BNT162b2
P02	406	E	H	0.003476	0.01446	0.005873	Delta	2x BNT162b2
P02	406	E	M	0.001128	0.01446	0.005873	Delta	2x BNT162b2
P02	406	E	Q	0.002048	0.01446	0.005873	Delta	2x BNT162b2
P02	406	E	W	0.005873	0.01446	0.005873	Delta	2x BNT162b2
P02	407	V	I	0.006462	0.01246	0.006462	Delta	2x BNT162b2
P02	407	V	L	0.003971	0.01246	0.006462	Delta	2x BNT162b2
P02	407	V	M	0.002027	0.01246	0.006462	Delta	2x BNT162b2
P02	408	R	A	0.003496	0.1199	0.02499	Delta	2x BNT162b2
P02	408	R	C	0.006914	0.1199	0.02499	Delta	2x BNT162b2
P02	408	R	D	0.01438	0.1199	0.02499	Delta	2x BNT162b2
P02	408	R	E	0.02499	0.1199	0.02499	Delta	2x BNT162b2
P02	408	R	F	0.005774	0.1199	0.02499	Delta	2x BNT162b2
P02	408	R	G	0.004618	0.1199	0.02499	Delta	2x BNT162b2
P02	408	R	H	0.002653	0.1199	0.02499	Delta	2x BNT162b2
P02	408	R	I	0.002462	0.1199	0.02499	Delta	2x BNT162b2
P02	408	R	K	0.003548	0.1199	0.02499	Delta	2x BNT162b2
P02	408	R	L	0.002517	0.1199	0.02499	Delta	2x BNT162b2
P02	408	R	M	0.008385	0.1199	0.02499	Delta	2x BNT162b2
P02	408	R	N	0.005376	0.1199	0.02499	Delta	2x BNT162b2
P02	408	R	P	0.005741	0.1199	0.02499	Delta	2x BNT162b2
P02	408	R	Q	0.00534	0.1199	0.02499	Delta	2x BNT162b2
P02	408	R	S	0.003476	0.1199	0.02499	Delta	2x BNT162b2
P02	408	R	T	0.003386	0.1199	0.02499	Delta	2x BNT162b2
P02	408	R	V	0.008397	0.1199	0.02499	Delta	2x BNT162b2
P02	408	R	W	0.003565	0.1199	0.02499	Delta	2x BNT162b2
P02	408	R	Y	0.00483	0.1199	0.02499	Delta	2x BNT162b2
P02	409	Q	C	0.005391	0.04985	0.02128	Delta	2x BNT162b2
P02	409	Q	D	0.002579	0.04985	0.02128	Delta	2x BNT162b2
P02	409	Q	E	0.00402	0.04985	0.02128	Delta	2x BNT162b2
P02	409	Q	F	0.004592	0.04985	0.02128	Delta	2x BNT162b2
P02	409	Q	H	0.005254	0.04985	0.02128	Delta	2x BNT162b2
P02	409	Q	M	0.004002	0.04985	0.02128	Delta	2x BNT162b2
P02	409	Q	N	0.02128	0.04985	0.02128	Delta	2x BNT162b2
P02	409	Q	Y	0.002733	0.04985	0.02128	Delta	2x BNT162b2
P02	410	I	L	0.002195	0.003923	0.002195	Delta	2x BNT162b2
P02	410	I	V	0.001728	0.003923	0.002195	Delta	2x BNT162b2
P02	411	A	C	0.002628	0.03537	0.00692	Delta	2x BNT162b2
P02	411	A	E	0.005923	0.03537	0.00692	Delta	2x BNT162b2
P02	411	A	G	0.002032	0.03537	0.00692	Delta	2x BNT162b2
P02	411	A	K	0.001819	0.03537	0.00692	Delta	2x BNT162b2
P02	411	A	M	0.004138	0.03537	0.00692	Delta	2x BNT162b2
P02	411	A	Q	0.001504	0.03537	0.00692	Delta	2x BNT162b2
P02	411	A	R	0.001537	0.03537	0.00692	Delta	2x BNT162b2
P02	411	A	S	0.003159	0.03537	0.00692	Delta	2x BNT162b2
P02	411	A	T	0.002203	0.03537	0.00692	Delta	2x BNT162b2
P02	411	A	V	0.003508	0.03537	0.00692	Delta	2x BNT162b2
P02	411	A	W	0.00692	0.03537	0.00692	Delta	2x BNT162b2
P02	413	G	A	0.00156	0.09206	0.0401	Delta	2x BNT162b2
P02	413	G	C	0.004062	0.09206	0.0401	Delta	2x BNT162b2
P02	413	G	D	0.002245	0.09206	0.0401	Delta	2x BNT162b2
P02	413	G	E	0.004073	0.09206	0.0401	Delta	2x BNT162b2
P02	413	G	F	0.006149	0.09206	0.0401	Delta	2x BNT162b2
P02	413	G	H	0.002652	0.09206	0.0401	Delta	2x BNT162b2
P02	413	G	K	0.003089	0.09206	0.0401	Delta	2x BNT162b2
P02	413	G	L	0.006578	0.09206	0.0401	Delta	2x BNT162b2
P02	413	G	M	0.002877	0.09206	0.0401	Delta	2x BNT162b2
P02	413	G	N	0.0401	0.09206	0.0401	Delta	2x BNT162b2
P02	413	G	Q	0.002126	0.09206	0.0401	Delta	2x BNT162b2
P02	413	G	R	0.003649	0.09206	0.0401	Delta	2x BNT162b2
P02	413	G	S	0.003963	0.09206	0.0401	Delta	2x BNT162b2
P02	413	G	T	0.002801	0.09206	0.0401	Delta	2x BNT162b2
P02	413	G	W	0.002264	0.09206	0.0401	Delta	2x BNT162b2
P02	413	G	Y	0.003872	0.09206	0.0401	Delta	2x BNT162b2
P02	414	Q	A	0.003373	0.04977	0.006716	Delta	2x BNT162b2
P02	414	Q	C	0.004361	0.04977	0.006716	Delta	2x BNT162b2
P02	414	Q	E	0.00448	0.04977	0.006716	Delta	2x BNT162b2
P02	414	Q	G	0.004369	0.04977	0.006716	Delta	2x BNT162b2
P02	414	Q	H	0.004988	0.04977	0.006716	Delta	2x BNT162b2
P02	414	Q	I	0.002133	0.04977	0.006716	Delta	2x BNT162b2
P02	414	Q	K	0.002879	0.04977	0.006716	Delta	2x BNT162b2
P02	414	Q	L	0.001719	0.04977	0.006716	Delta	2x BNT162b2
P02	414	Q	M	0.002306	0.04977	0.006716	Delta	2x BNT162b2
P02	414	Q	N	0.001492	0.04977	0.006716	Delta	2x BNT162b2
P02	414	Q	R	0.003159	0.04977	0.006716	Delta	2x BNT162b2
P02	414	Q	S	0.002564	0.04977	0.006716	Delta	2x BNT162b2
P02	414	Q	T	0.003512	0.04977	0.006716	Delta	2x BNT162b2
P02	414	Q	V	0.001716	0.04977	0.006716	Delta	2x BNT162b2
P02	414	Q	Y	0.006716	0.04977	0.006716	Delta	2x BNT162b2
P02	415	T	A	0.003827	0.06505	0.01202	Delta	2x BNT162b2
P02	415	T	C	0.001812	0.06505	0.01202	Delta	2x BNT162b2
P02	415	T	D	0.004148	0.06505	0.01202	Delta	2x BNT162b2
P02	415	T	E	0.004586	0.06505	0.01202	Delta	2x BNT162b2
P02	415	T	F	0.001664	0.06505	0.01202	Delta	2x BNT162b2
P02	415	T	G	0.003134	0.06505	0.01202	Delta	2x BNT162b2
P02	415	T	H	0.001267	0.06505	0.01202	Delta	2x BNT162b2
P02	415	T	I	0.001699	0.06505	0.01202	Delta	2x BNT162b2
P02	415	T	K	0.003583	0.06505	0.01202	Delta	2x BNT162b2
P02	415	T	L	0.01202	0.06505	0.01202	Delta	2x BNT162b2
P02	415	T	M	0.002409	0.06505	0.01202	Delta	2x BNT162b2
P02	415	T	N	0.002247	0.06505	0.01202	Delta	2x BNT162b2
P02	415	T	P	0.001489	0.06505	0.01202	Delta	2x BNT162b2
P02	415	T	Q	0.004981	0.06505	0.01202	Delta	2x BNT162b2
P02	415	T	R	0.004425	0.06505	0.01202	Delta	2x BNT162b2
P02	415	T	S	0.002935	0.06505	0.01202	Delta	2x BNT162b2
P02	415	T	V	0.001888	0.06505	0.01202	Delta	2x BNT162b2
P02	415	T	W	0.00235	0.06505	0.01202	Delta	2x BNT162b2
P02	415	T	Y	0.004579	0.06505	0.01202	Delta	2x BNT162b2
P02	417	K	A	0.005463	0.1099	0.01543	Delta	2x BNT162b2
P02	417	K	C	0.002065	0.1099	0.01543	Delta	2x BNT162b2
P02	417	K	D	0.006353	0.1099	0.01543	Delta	2x BNT162b2
P02	417	K	E	0.003069	0.1099	0.01543	Delta	2x BNT162b2
P02	417	K	F	0.01543	0.1099	0.01543	Delta	2x BNT162b2
P02	417	K	G	0.008858	0.1099	0.01543	Delta	2x BNT162b2
P02	417	K	H	0.005935	0.1099	0.01543	Delta	2x BNT162b2
P02	417	K	I	0.007625	0.1099	0.01543	Delta	2x BNT162b2
P02	417	K	L	0.008757	0.1099	0.01543	Delta	2x BNT162b2
P02	417	K	M	0.00979	0.1099	0.01543	Delta	2x BNT162b2
P02	417	K	N	0.007411	0.1099	0.01543	Delta	2x BNT162b2
P02	417	K	P	0.003842	0.1099	0.01543	Delta	2x BNT162b2
P02	417	K	Q	0.006057	0.1099	0.01543	Delta	2x BNT162b2
P02	417	K	R	0.001778	0.1099	0.01543	Delta	2x BNT162b2
P02	417	K	S	0.004949	0.1099	0.01543	Delta	2x BNT162b2
P02	417	K	T	0.003343	0.1099	0.01543	Delta	2x BNT162b2
P02	417	K	V	0.004681	0.1099	0.01543	Delta	2x BNT162b2
P02	417	K	W	0.002903	0.1099	0.01543	Delta	2x BNT162b2
P02	417	K	Y	0.00162	0.1099	0.01543	Delta	2x BNT162b2
P02	418	I	V	0.001489	0.001489	0.001489	Delta	2x BNT162b2
P02	419	A	C	0.001711	0.01454	0.004776	Delta	2x BNT162b2
P02	419	A	P	0.004776	0.01454	0.004776	Delta	2x BNT162b2
P02	419	A	S	0.001907	0.01454	0.004776	Delta	2x BNT162b2
P02	419	A	T	0.004197	0.01454	0.004776	Delta	2x BNT162b2
P02	419	A	V	0.001953	0.01454	0.004776	Delta	2x BNT162b2
P02	420	D	A	0.002252	0.05456	0.007362	Delta	2x BNT162b2
P02	420	D	C	0.002456	0.05456	0.007362	Delta	2x BNT162b2
P02	420	D	E	0.007362	0.05456	0.007362	Delta	2x BNT162b2
P02	420	D	F	0.00401	0.05456	0.007362	Delta	2x BNT162b2
P02	420	D	H	0.00252	0.05456	0.007362	Delta	2x BNT162b2
P02	420	D	K	0.002559	0.05456	0.007362	Delta	2x BNT162b2
P02	420	D	L	0.006142	0.05456	0.007362	Delta	2x BNT162b2
P02	420	D	M	0.002039	0.05456	0.007362	Delta	2x BNT162b2
P02	420	D	N	0.001964	0.05456	0.007362	Delta	2x BNT162b2
P02	420	D	Q	0.006996	0.05456	0.007362	Delta	2x BNT162b2
P02	420	D	R	0.002088	0.05456	0.007362	Delta	2x BNT162b2
P02	420	D	S	0.002064	0.05456	0.007362	Delta	2x BNT162b2
P02	420	D	T	0.006629	0.05456	0.007362	Delta	2x BNT162b2
P02	420	D	W	0.003544	0.05456	0.007362	Delta	2x BNT162b2
P02	420	D	Y	0.001933	0.05456	0.007362	Delta	2x BNT162b2
P02	421	Y	C	0.005739	0.02426	0.005739	Delta	2x BNT162b2
P02	421	Y	F	0.002573	0.02426	0.005739	Delta	2x BNT162b2
P02	421	Y	H	0.003094	0.02426	0.005739	Delta	2x BNT162b2
P02	421	Y	I	0.001927	0.02426	0.005739	Delta	2x BNT162b2
P02	421	Y	L	0.002052	0.02426	0.005739	Delta	2x BNT162b2
P02	421	Y	M	0.002185	0.02426	0.005739	Delta	2x BNT162b2
P02	421	Y	N	0.003505	0.02426	0.005739	Delta	2x BNT162b2
P02	421	Y	W	0.003184	0.02426	0.005739	Delta	2x BNT162b2
P02	424	K	A	0.002245	0.01152	0.005083	Delta	2x BNT162b2
P02	424	K	H	0.002555	0.01152	0.005083	Delta	2x BNT162b2
P02	424	K	N	0.005083	0.01152	0.005083	Delta	2x BNT162b2
P02	424	K	R	0.001641	0.01152	0.005083	Delta	2x BNT162b2
P02	425	L	I	0.001713	0.01151	0.004993	Delta	2x BNT162b2
P02	425	L	M	0.004805	0.01151	0.004993	Delta	2x BNT162b2
P02	425	L	V	0.004993	0.01151	0.004993	Delta	2x BNT162b2
P02	426	P	A	0.009789	0.01657	0.009789	Delta	2x BNT162b2
P02	426	P	G	0.001669	0.01657	0.009789	Delta	2x BNT162b2
P02	426	P	S	0.005111	0.01657	0.009789	Delta	2x BNT162b2
P02	427	D	A	0.00523	0.08816	0.02674	Delta	2x BNT162b2
P02	427	D	C	0.00421	0.08816	0.02674	Delta	2x BNT162b2
P02	427	D	E	0.00197	0.08816	0.02674	Delta	2x BNT162b2
P02	427	D	F	0.00372	0.08816	0.02674	Delta	2x BNT162b2
P02	427	D	G	0.02674	0.08816	0.02674	Delta	2x BNT162b2
P02	427	D	H	0.002329	0.08816	0.02674	Delta	2x BNT162b2
P02	427	D	I	0.002475	0.08816	0.02674	Delta	2x BNT162b2
P02	427	D	K	0.002221	0.08816	0.02674	Delta	2x BNT162b2
P02	427	D	L	0.003592	0.08816	0.02674	Delta	2x BNT162b2
P02	427	D	M	0.001553	0.08816	0.02674	Delta	2x BNT162b2
P02	427	D	N	0.004767	0.08816	0.02674	Delta	2x BNT162b2
P02	427	D	P	0.002465	0.08816	0.02674	Delta	2x BNT162b2
P02	427	D	Q	0.002332	0.08816	0.02674	Delta	2x BNT162b2
P02	427	D	R	0.001536	0.08816	0.02674	Delta	2x BNT162b2
P02	427	D	S	0.007039	0.08816	0.02674	Delta	2x BNT162b2
P02	427	D	T	0.009496	0.08816	0.02674	Delta	2x BNT162b2
P02	427	D	V	0.001713	0.08816	0.02674	Delta	2x BNT162b2
P02	427	D	W	0.002326	0.08816	0.02674	Delta	2x BNT162b2
P02	427	D	Y	0.002449	0.08816	0.02674	Delta	2x BNT162b2
P02	428	D	A	0.001875	0.07515	0.01446	Delta	2x BNT162b2
P02	428	D	C	0.00907	0.07515	0.01446	Delta	2x BNT162b2
P02	428	D	E	0.003675	0.07515	0.01446	Delta	2x BNT162b2
P02	428	D	F	0.003608	0.07515	0.01446	Delta	2x BNT162b2
P02	428	D	G	0.004623	0.07515	0.01446	Delta	2x BNT162b2
P02	428	D	H	0.002385	0.07515	0.01446	Delta	2x BNT162b2
P02	428	D	I	0.003036	0.07515	0.01446	Delta	2x BNT162b2
P02	428	D	K	0.002945	0.07515	0.01446	Delta	2x BNT162b2
P02	428	D	L	0.002244	0.07515	0.01446	Delta	2x BNT162b2
P02	428	D	M	0.002039	0.07515	0.01446	Delta	2x BNT162b2
P02	428	D	N	0.01446	0.07515	0.01446	Delta	2x BNT162b2
P02	428	D	P	0.004375	0.07515	0.01446	Delta	2x BNT162b2
P02	428	D	Q	0.00391	0.07515	0.01446	Delta	2x BNT162b2
P02	428	D	R	0.001426	0.07515	0.01446	Delta	2x BNT162b2
P02	428	D	S	0.007396	0.07515	0.01446	Delta	2x BNT162b2
P02	428	D	T	0.00211	0.07515	0.01446	Delta	2x BNT162b2
P02	428	D	V	0.001848	0.07515	0.01446	Delta	2x BNT162b2
P02	428	D	W	0.002483	0.07515	0.01446	Delta	2x BNT162b2
P02	428	D	Y	0.00164	0.07515	0.01446	Delta	2x BNT162b2
P02	429	F	W	0.001882	0.001882	0.001882	Delta	2x BNT162b2
P02	430	T	A	0.002739	0.04921	0.009593	Delta	2x BNT162b2
P02	430	T	C	0.009593	0.04921	0.009593	Delta	2x BNT162b2
P02	430	T	E	0.002217	0.04921	0.009593	Delta	2x BNT162b2
P02	430	T	F	0.001944	0.04921	0.009593	Delta	2x BNT162b2
P02	430	T	H	0.002061	0.04921	0.009593	Delta	2x BNT162b2
P02	430	T	I	0.002194	0.04921	0.009593	Delta	2x BNT162b2
P02	430	T	K	0.001828	0.04921	0.009593	Delta	2x BNT162b2
P02	430	T	L	0.001913	0.04921	0.009593	Delta	2x BNT162b2
P02	430	T	M	0.002218	0.04921	0.009593	Delta	2x BNT162b2
P02	430	T	N	0.004675	0.04921	0.009593	Delta	2x BNT162b2
P02	430	T	Q	0.005379	0.04921	0.009593	Delta	2x BNT162b2
P02	430	T	R	0.002853	0.04921	0.009593	Delta	2x BNT162b2
P02	430	T	S	0.001237	0.04921	0.009593	Delta	2x BNT162b2
P02	430	T	V	0.001664	0.04921	0.009593	Delta	2x BNT162b2
P02	430	T	W	0.002752	0.04921	0.009593	Delta	2x BNT162b2
P02	430	T	Y	0.003938	0.04921	0.009593	Delta	2x BNT162b2
P02	433	V	I	0.001754	0.001754	0.001754	Delta	2x BNT162b2
P02	434	I	A	0.002428	0.02684	0.006486	Delta	2x BNT162b2
P02	434	I	C	0.001352	0.02684	0.006486	Delta	2x BNT162b2
P02	434	I	F	0.002893	0.02684	0.006486	Delta	2x BNT162b2
P02	434	I	L	0.003317	0.02684	0.006486	Delta	2x BNT162b2
P02	434	I	M	0.00136	0.02684	0.006486	Delta	2x BNT162b2
P02	434	I	T	0.003096	0.02684	0.006486	Delta	2x BNT162b2
P02	434	I	V	0.002122	0.02684	0.006486	Delta	2x BNT162b2
P02	434	I	W	0.003782	0.02684	0.006486	Delta	2x BNT162b2
P02	434	I	Y	0.006486	0.02684	0.006486	Delta	2x BNT162b2
P02	435	A	G	0.002905	0.03219	0.0234	Delta	2x BNT162b2
P02	435	A	S	0.002937	0.03219	0.0234	Delta	2x BNT162b2
P02	435	A	T	0.00295	0.03219	0.0234	Delta	2x BNT162b2
P02	435	A	Y	0.0234	0.03219	0.0234	Delta	2x BNT162b2
P02	436	W	F	0.002986	0.002986	0.002986	Delta	2x BNT162b2
P02	437	N	A	0.003379	0.02033	0.007137	Delta	2x BNT162b2
P02	437	N	C	0.003315	0.02033	0.007137	Delta	2x BNT162b2
P02	437	N	E	0.002024	0.02033	0.007137	Delta	2x BNT162b2
P02	437	N	P	0.007137	0.02033	0.007137	Delta	2x BNT162b2
P02	437	N	Q	0.002067	0.02033	0.007137	Delta	2x BNT162b2
P02	437	N	S	0.002408	0.02033	0.007137	Delta	2x BNT162b2
P02	438	S	A	0.005583	0.007777	0.005583	Delta	2x BNT162b2
P02	438	S	T	0.002194	0.007777	0.005583	Delta	2x BNT162b2
P02	439	N	A	0.00359	0.05424	0.005462	Delta	2x BNT162b2
P02	439	N	C	0.005462	0.05424	0.005462	Delta	2x BNT162b2
P02	439	N	D	0.001966	0.05424	0.005462	Delta	2x BNT162b2
P02	439	N	F	0.001718	0.05424	0.005462	Delta	2x BNT162b2
P02	439	N	G	0.002887	0.05424	0.005462	Delta	2x BNT162b2
P02	439	N	H	0.004467	0.05424	0.005462	Delta	2x BNT162b2
P02	439	N	I	0.004188	0.05424	0.005462	Delta	2x BNT162b2
P02	439	N	K	0.003442	0.05424	0.005462	Delta	2x BNT162b2
P02	439	N	L	0.002332	0.05424	0.005462	Delta	2x BNT162b2
P02	439	N	M	0.00203	0.05424	0.005462	Delta	2x BNT162b2
P02	439	N	Q	0.001543	0.05424	0.005462	Delta	2x BNT162b2
P02	439	N	R	0.003072	0.05424	0.005462	Delta	2x BNT162b2
P02	439	N	S	0.004706	0.05424	0.005462	Delta	2x BNT162b2
P02	439	N	T	0.004675	0.05424	0.005462	Delta	2x BNT162b2
P02	439	N	V	0.002809	0.05424	0.005462	Delta	2x BNT162b2
P02	439	N	W	0.003062	0.05424	0.005462	Delta	2x BNT162b2
P02	439	N	Y	0.002295	0.05424	0.005462	Delta	2x BNT162b2
P02	440	N	A	0.004767	0.08413	0.01496	Delta	2x BNT162b2
P02	440	N	C	0.002055	0.08413	0.01496	Delta	2x BNT162b2
P02	440	N	D	0.01107	0.08413	0.01496	Delta	2x BNT162b2
P02	440	N	E	0.002792	0.08413	0.01496	Delta	2x BNT162b2
P02	440	N	F	0.01496	0.08413	0.01496	Delta	2x BNT162b2
P02	440	N	G	0.006372	0.08413	0.01496	Delta	2x BNT162b2
P02	440	N	H	0.002227	0.08413	0.01496	Delta	2x BNT162b2
P02	440	N	I	0.003053	0.08413	0.01496	Delta	2x BNT162b2
P02	440	N	K	0.002485	0.08413	0.01496	Delta	2x BNT162b2
P02	440	N	L	0.002096	0.08413	0.01496	Delta	2x BNT162b2
P02	440	N	M	0.002302	0.08413	0.01496	Delta	2x BNT162b2
P02	440	N	P	0.004543	0.08413	0.01496	Delta	2x BNT162b2
P02	440	N	Q	0.004671	0.08413	0.01496	Delta	2x BNT162b2
P02	440	N	R	0.002256	0.08413	0.01496	Delta	2x BNT162b2
P02	440	N	S	0.003601	0.08413	0.01496	Delta	2x BNT162b2
P02	440	N	T	0.002253	0.08413	0.01496	Delta	2x BNT162b2
P02	440	N	V	0.002087	0.08413	0.01496	Delta	2x BNT162b2
P02	440	N	W	0.003719	0.08413	0.01496	Delta	2x BNT162b2
P02	440	N	Y	0.006823	0.08413	0.01496	Delta	2x BNT162b2
P02	441	L	A	0.006584	0.04653	0.007146	Delta	2x BNT162b2
P02	441	L	C	0.001434	0.04653	0.007146	Delta	2x BNT162b2
P02	441	L	D	0.001402	0.04653	0.007146	Delta	2x BNT162b2
P02	441	L	E	0.002989	0.04653	0.007146	Delta	2x BNT162b2
P02	441	L	F	0.001582	0.04653	0.007146	Delta	2x BNT162b2
P02	441	L	H	0.004457	0.04653	0.007146	Delta	2x BNT162b2
P02	441	L	I	0.007146	0.04653	0.007146	Delta	2x BNT162b2
P02	441	L	K	0.0016	0.04653	0.007146	Delta	2x BNT162b2
P02	441	L	M	0.002018	0.04653	0.007146	Delta	2x BNT162b2
P02	441	L	N	0.004489	0.04653	0.007146	Delta	2x BNT162b2
P02	441	L	P	0.00311	0.04653	0.007146	Delta	2x BNT162b2
P02	441	L	Q	0.000999	0.04653	0.007146	Delta	2x BNT162b2
P02	441	L	R	0.001649	0.04653	0.007146	Delta	2x BNT162b2
P02	441	L	T	0.002517	0.04653	0.007146	Delta	2x BNT162b2
P02	441	L	V	0.001163	0.04653	0.007146	Delta	2x BNT162b2
P02	441	L	W	0.001907	0.04653	0.007146	Delta	2x BNT162b2
P02	441	L	Y	0.001482	0.04653	0.007146	Delta	2x BNT162b2
P02	442	D	E	0.001429	0.001429	0.001429	Delta	2x BNT162b2
P02	443	S	A	0.003166	0.01836	0.008316	Delta	2x BNT162b2
P02	443	S	C	0.008316	0.01836	0.008316	Delta	2x BNT162b2
P02	443	S	G	0.003367	0.01836	0.008316	Delta	2x BNT162b2
P02	443	S	T	0.003512	0.01836	0.008316	Delta	2x BNT162b2
P02	444	K	A	0.002782	0.07567	0.01011	Delta	2x BNT162b2
P02	444	K	C	0.003464	0.07567	0.01011	Delta	2x BNT162b2
P02	444	K	D	0.01011	0.07567	0.01011	Delta	2x BNT162b2
P02	444	K	E	0.002214	0.07567	0.01011	Delta	2x BNT162b2
P02	444	K	F	0.004109	0.07567	0.01011	Delta	2x BNT162b2
P02	444	K	G	0.002429	0.07567	0.01011	Delta	2x BNT162b2
P02	444	K	H	0.003582	0.07567	0.01011	Delta	2x BNT162b2
P02	444	K	I	0.003346	0.07567	0.01011	Delta	2x BNT162b2
P02	444	K	L	0.004836	0.07567	0.01011	Delta	2x BNT162b2
P02	444	K	M	0.003299	0.07567	0.01011	Delta	2x BNT162b2
P02	444	K	N	0.003921	0.07567	0.01011	Delta	2x BNT162b2
P02	444	K	P	0.004354	0.07567	0.01011	Delta	2x BNT162b2
P02	444	K	Q	0.004236	0.07567	0.01011	Delta	2x BNT162b2
P02	444	K	R	0.004182	0.07567	0.01011	Delta	2x BNT162b2
P02	444	K	S	0.004741	0.07567	0.01011	Delta	2x BNT162b2
P02	444	K	T	0.003254	0.07567	0.01011	Delta	2x BNT162b2
P02	444	K	V	0.002104	0.07567	0.01011	Delta	2x BNT162b2
P02	444	K	W	0.004656	0.07567	0.01011	Delta	2x BNT162b2
P02	444	K	Y	0.004052	0.07567	0.01011	Delta	2x BNT162b2
P02	445	V	A	0.001708	0.07218	0.01144	Delta	2x BNT162b2
P02	445	V	C	0.004228	0.07218	0.01144	Delta	2x BNT162b2
P02	445	V	D	0.001533	0.07218	0.01144	Delta	2x BNT162b2
P02	445	V	E	0.001663	0.07218	0.01144	Delta	2x BNT162b2
P02	445	V	F	0.002526	0.07218	0.01144	Delta	2x BNT162b2
P02	445	V	G	0.002391	0.07218	0.01144	Delta	2x BNT162b2
P02	445	V	H	0.002121	0.07218	0.01144	Delta	2x BNT162b2
P02	445	V	I	0.001729	0.07218	0.01144	Delta	2x BNT162b2
P02	445	V	K	0.004004	0.07218	0.01144	Delta	2x BNT162b2
P02	445	V	L	0.002641	0.07218	0.01144	Delta	2x BNT162b2
P02	445	V	M	0.007256	0.07218	0.01144	Delta	2x BNT162b2
P02	445	V	N	0.005056	0.07218	0.01144	Delta	2x BNT162b2
P02	445	V	P	0.001739	0.07218	0.01144	Delta	2x BNT162b2
P02	445	V	Q	0.004255	0.07218	0.01144	Delta	2x BNT162b2
P02	445	V	R	0.006892	0.07218	0.01144	Delta	2x BNT162b2
P02	445	V	S	0.004412	0.07218	0.01144	Delta	2x BNT162b2
P02	445	V	T	0.01144	0.07218	0.01144	Delta	2x BNT162b2
P02	445	V	W	0.002253	0.07218	0.01144	Delta	2x BNT162b2
P02	445	V	Y	0.00434	0.07218	0.01144	Delta	2x BNT162b2
P02	446	G	A	0.001681	0.06711	0.008515	Delta	2x BNT162b2
P02	446	G	C	0.001405	0.06711	0.008515	Delta	2x BNT162b2
P02	446	G	D	0.003635	0.06711	0.008515	Delta	2x BNT162b2
P02	446	G	E	0.001921	0.06711	0.008515	Delta	2x BNT162b2
P02	446	G	F	0.002783	0.06711	0.008515	Delta	2x BNT162b2
P02	446	G	H	0.002855	0.06711	0.008515	Delta	2x BNT162b2
P02	446	G	I	0.008515	0.06711	0.008515	Delta	2x BNT162b2
P02	446	G	K	0.006184	0.06711	0.008515	Delta	2x BNT162b2
P02	446	G	L	0.002742	0.06711	0.008515	Delta	2x BNT162b2
P02	446	G	M	0.001526	0.06711	0.008515	Delta	2x BNT162b2
P02	446	G	N	0.001619	0.06711	0.008515	Delta	2x BNT162b2
P02	446	G	P	0.001926	0.06711	0.008515	Delta	2x BNT162b2
P02	446	G	Q	0.004756	0.06711	0.008515	Delta	2x BNT162b2
P02	446	G	R	0.00444	0.06711	0.008515	Delta	2x BNT162b2
P02	446	G	S	0.008204	0.06711	0.008515	Delta	2x BNT162b2
P02	446	G	T	0.005913	0.06711	0.008515	Delta	2x BNT162b2
P02	446	G	V	0.003814	0.06711	0.008515	Delta	2x BNT162b2
P02	446	G	W	0.001482	0.06711	0.008515	Delta	2x BNT162b2
P02	446	G	Y	0.001705	0.06711	0.008515	Delta	2x BNT162b2
P02	447	G	A	0.001499	0.006574	0.003452	Delta	2x BNT162b2
P02	447	G	C	0.003452	0.006574	0.003452	Delta	2x BNT162b2
P02	447	G	S	0.001624	0.006574	0.003452	Delta	2x BNT162b2
P02	448	N	A	0.001676	0.04408	0.007099	Delta	2x BNT162b2
P02	448	N	C	0.001803	0.04408	0.007099	Delta	2x BNT162b2
P02	448	N	D	0.001947	0.04408	0.007099	Delta	2x BNT162b2
P02	448	N	E	0.001505	0.04408	0.007099	Delta	2x BNT162b2
P02	448	N	F	0.001479	0.04408	0.007099	Delta	2x BNT162b2
P02	448	N	G	0.002746	0.04408	0.007099	Delta	2x BNT162b2
P02	448	N	H	0.007099	0.04408	0.007099	Delta	2x BNT162b2
P02	448	N	I	0.001717	0.04408	0.007099	Delta	2x BNT162b2
P02	448	N	K	0.001691	0.04408	0.007099	Delta	2x BNT162b2
P02	448	N	L	0.002917	0.04408	0.007099	Delta	2x BNT162b2
P02	448	N	M	0.003304	0.04408	0.007099	Delta	2x BNT162b2
P02	448	N	Q	0.003409	0.04408	0.007099	Delta	2x BNT162b2
P02	448	N	R	0.001841	0.04408	0.007099	Delta	2x BNT162b2
P02	448	N	S	0.003507	0.04408	0.007099	Delta	2x BNT162b2
P02	448	N	T	0.002323	0.04408	0.007099	Delta	2x BNT162b2
P02	448	N	V	0.001349	0.04408	0.007099	Delta	2x BNT162b2
P02	448	N	W	0.001873	0.04408	0.007099	Delta	2x BNT162b2
P02	448	N	Y	0.001894	0.04408	0.007099	Delta	2x BNT162b2
P02	449	Y	F	0.002279	0.01485	0.005533	Delta	2x BNT162b2
P02	449	Y	H	0.00153	0.01485	0.005533	Delta	2x BNT162b2
P02	449	Y	K	0.005533	0.01485	0.005533	Delta	2x BNT162b2
P02	449	Y	R	0.001635	0.01485	0.005533	Delta	2x BNT162b2
P02	449	Y	T	0.003874	0.01485	0.005533	Delta	2x BNT162b2
P02	450	N	A	0.002986	0.072	0.01244	Delta	2x BNT162b2
P02	450	N	C	0.001991	0.072	0.01244	Delta	2x BNT162b2
P02	450	N	D	0.001801	0.072	0.01244	Delta	2x BNT162b2
P02	450	N	E	0.01244	0.072	0.01244	Delta	2x BNT162b2
P02	450	N	F	0.001705	0.072	0.01244	Delta	2x BNT162b2
P02	450	N	G	0.001462	0.072	0.01244	Delta	2x BNT162b2
P02	450	N	H	0.002236	0.072	0.01244	Delta	2x BNT162b2
P02	450	N	I	0.004123	0.072	0.01244	Delta	2x BNT162b2
P02	450	N	K	0.001202	0.072	0.01244	Delta	2x BNT162b2
P02	450	N	L	0.001752	0.072	0.01244	Delta	2x BNT162b2
P02	450	N	M	0.003828	0.072	0.01244	Delta	2x BNT162b2
P02	450	N	Q	0.004328	0.072	0.01244	Delta	2x BNT162b2
P02	450	N	R	0.003468	0.072	0.01244	Delta	2x BNT162b2
P02	450	N	S	0.006316	0.072	0.01244	Delta	2x BNT162b2
P02	450	N	T	0.0105	0.072	0.01244	Delta	2x BNT162b2
P02	450	N	V	0.003036	0.072	0.01244	Delta	2x BNT162b2
P02	450	N	W	0.004479	0.072	0.01244	Delta	2x BNT162b2
P02	450	N	Y	0.004346	0.072	0.01244	Delta	2x BNT162b2
P02	451	Y	F	0.00218	0.01608	0.003946	Delta	2x BNT162b2
P02	451	Y	H	0.001821	0.01608	0.003946	Delta	2x BNT162b2
P02	451	Y	I	0.002934	0.01608	0.003946	Delta	2x BNT162b2
P02	451	Y	L	0.003946	0.01608	0.003946	Delta	2x BNT162b2
P02	451	Y	M	0.001386	0.01608	0.003946	Delta	2x BNT162b2
P02	451	Y	P	0.001802	0.01608	0.003946	Delta	2x BNT162b2
P02	451	Y	Q	0.002011	0.01608	0.003946	Delta	2x BNT162b2
P02	452	R	A	0.001584	0.04194	0.006205	Delta	2x BNT162b2
P02	452	R	C	0.003117	0.04194	0.006205	Delta	2x BNT162b2
P02	452	R	D	0.003573	0.04194	0.006205	Delta	2x BNT162b2
P02	452	R	E	0.002053	0.04194	0.006205	Delta	2x BNT162b2
P02	452	R	F	0.006205	0.04194	0.006205	Delta	2x BNT162b2
P02	452	R	G	0.003797	0.04194	0.006205	Delta	2x BNT162b2
P02	452	R	H	0.002009	0.04194	0.006205	Delta	2x BNT162b2
P02	452	R	I	0.001992	0.04194	0.006205	Delta	2x BNT162b2
P02	452	R	K	0.001522	0.04194	0.006205	Delta	2x BNT162b2
P02	452	R	L	0.001476	0.04194	0.006205	Delta	2x BNT162b2
P02	452	R	M	0.001646	0.04194	0.006205	Delta	2x BNT162b2
P02	452	R	N	0.001756	0.04194	0.006205	Delta	2x BNT162b2
P02	452	R	Q	0.001562	0.04194	0.006205	Delta	2x BNT162b2
P02	452	R	S	0.001965	0.04194	0.006205	Delta	2x BNT162b2
P02	452	R	T	0.001958	0.04194	0.006205	Delta	2x BNT162b2
P02	452	R	V	0.001638	0.04194	0.006205	Delta	2x BNT162b2
P02	452	R	W	0.001439	0.04194	0.006205	Delta	2x BNT162b2
P02	452	R	Y	0.002652	0.04194	0.006205	Delta	2x BNT162b2
P02	453	Y	A	0.001204	0.04324	0.009962	Delta	2x BNT162b2
P02	453	Y	C	0.009962	0.04324	0.009962	Delta	2x BNT162b2
P02	453	Y	F	0.001935	0.04324	0.009962	Delta	2x BNT162b2
P02	453	Y	H	0.001556	0.04324	0.009962	Delta	2x BNT162b2
P02	453	Y	K	0.002422	0.04324	0.009962	Delta	2x BNT162b2
P02	453	Y	L	0.001918	0.04324	0.009962	Delta	2x BNT162b2
P02	453	Y	M	0.002703	0.04324	0.009962	Delta	2x BNT162b2
P02	453	Y	Q	0.00397	0.04324	0.009962	Delta	2x BNT162b2
P02	453	Y	R	0.001861	0.04324	0.009962	Delta	2x BNT162b2
P02	453	Y	S	0.002743	0.04324	0.009962	Delta	2x BNT162b2
P02	453	Y	V	0.008137	0.04324	0.009962	Delta	2x BNT162b2
P02	453	Y	W	0.004829	0.04324	0.009962	Delta	2x BNT162b2
P02	455	L	A	0.01272	0.07097	0.01272	Delta	2x BNT162b2
P02	455	L	C	0.002628	0.07097	0.01272	Delta	2x BNT162b2
P02	455	L	F	0.002326	0.07097	0.01272	Delta	2x BNT162b2
P02	455	L	G	0.006521	0.07097	0.01272	Delta	2x BNT162b2
P02	455	L	H	0.006022	0.07097	0.01272	Delta	2x BNT162b2
P02	455	L	I	0.00895	0.07097	0.01272	Delta	2x BNT162b2
P02	455	L	M	0.001994	0.07097	0.01272	Delta	2x BNT162b2
P02	455	L	N	0.01193	0.07097	0.01272	Delta	2x BNT162b2
P02	455	L	P	0.003297	0.07097	0.01272	Delta	2x BNT162b2
P02	455	L	Q	0.002451	0.07097	0.01272	Delta	2x BNT162b2
P02	455	L	S	0.001753	0.07097	0.01272	Delta	2x BNT162b2
P02	455	L	T	0.002874	0.07097	0.01272	Delta	2x BNT162b2
P02	455	L	V	0.002251	0.07097	0.01272	Delta	2x BNT162b2
P02	455	L	W	0.005249	0.07097	0.01272	Delta	2x BNT162b2
P02	456	F	A	0.01554	0.07432	0.01554	Delta	2x BNT162b2
P02	456	F	C	0.00461	0.07432	0.01554	Delta	2x BNT162b2
P02	456	F	H	0.0046	0.07432	0.01554	Delta	2x BNT162b2
P02	456	F	I	0.006424	0.07432	0.01554	Delta	2x BNT162b2
P02	456	F	K	0.004122	0.07432	0.01554	Delta	2x BNT162b2
P02	456	F	L	0.003305	0.07432	0.01554	Delta	2x BNT162b2
P02	456	F	M	0.002454	0.07432	0.01554	Delta	2x BNT162b2
P02	456	F	N	0.005847	0.07432	0.01554	Delta	2x BNT162b2
P02	456	F	Q	0.004136	0.07432	0.01554	Delta	2x BNT162b2
P02	456	F	S	0.003833	0.07432	0.01554	Delta	2x BNT162b2
P02	456	F	T	0.002818	0.07432	0.01554	Delta	2x BNT162b2
P02	456	F	V	0.01014	0.07432	0.01554	Delta	2x BNT162b2
P02	456	F	W	0.001706	0.07432	0.01554	Delta	2x BNT162b2
P02	456	F	Y	0.004785	0.07432	0.01554	Delta	2x BNT162b2
P02	457	R	K	0.002932	0.002932	0.002932	Delta	2x BNT162b2
P02	458	K	A	0.00151	0.05479	0.004941	Delta	2x BNT162b2
P02	458	K	C	0.003821	0.05479	0.004941	Delta	2x BNT162b2
P02	458	K	D	0.002661	0.05479	0.004941	Delta	2x BNT162b2
P02	458	K	E	0.003322	0.05479	0.004941	Delta	2x BNT162b2
P02	458	K	F	0.002285	0.05479	0.004941	Delta	2x BNT162b2
P02	458	K	G	0.004772	0.05479	0.004941	Delta	2x BNT162b2
P02	458	K	H	0.002197	0.05479	0.004941	Delta	2x BNT162b2
P02	458	K	I	0.003544	0.05479	0.004941	Delta	2x BNT162b2
P02	458	K	L	0.003711	0.05479	0.004941	Delta	2x BNT162b2
P02	458	K	M	0.002229	0.05479	0.004941	Delta	2x BNT162b2
P02	458	K	N	0.00222	0.05479	0.004941	Delta	2x BNT162b2
P02	458	K	P	0.002112	0.05479	0.004941	Delta	2x BNT162b2
P02	458	K	Q	0.004941	0.05479	0.004941	Delta	2x BNT162b2
P02	458	K	R	0.001765	0.05479	0.004941	Delta	2x BNT162b2
P02	458	K	S	0.00312	0.05479	0.004941	Delta	2x BNT162b2
P02	458	K	T	0.003258	0.05479	0.004941	Delta	2x BNT162b2
P02	458	K	V	0.002942	0.05479	0.004941	Delta	2x BNT162b2
P02	458	K	W	0.002644	0.05479	0.004941	Delta	2x BNT162b2
P02	458	K	Y	0.001736	0.05479	0.004941	Delta	2x BNT162b2
P02	459	S	A	0.003253	0.06801	0.01295	Delta	2x BNT162b2
P02	459	S	C	0.002954	0.06801	0.01295	Delta	2x BNT162b2
P02	459	S	D	0.01295	0.06801	0.01295	Delta	2x BNT162b2
P02	459	S	E	0.00576	0.06801	0.01295	Delta	2x BNT162b2
P02	459	S	F	0.002879	0.06801	0.01295	Delta	2x BNT162b2
P02	459	S	G	0.00368	0.06801	0.01295	Delta	2x BNT162b2
P02	459	S	H	0.004747	0.06801	0.01295	Delta	2x BNT162b2
P02	459	S	I	0.002175	0.06801	0.01295	Delta	2x BNT162b2
P02	459	S	K	0.001399	0.06801	0.01295	Delta	2x BNT162b2
P02	459	S	L	0.001793	0.06801	0.01295	Delta	2x BNT162b2
P02	459	S	M	0.001341	0.06801	0.01295	Delta	2x BNT162b2
P02	459	S	N	0.007214	0.06801	0.01295	Delta	2x BNT162b2
P02	459	S	P	0.001115	0.06801	0.01295	Delta	2x BNT162b2
P02	459	S	Q	0.005446	0.06801	0.01295	Delta	2x BNT162b2
P02	459	S	R	0.002978	0.06801	0.01295	Delta	2x BNT162b2
P02	459	S	T	0.001784	0.06801	0.01295	Delta	2x BNT162b2
P02	459	S	V	0.001724	0.06801	0.01295	Delta	2x BNT162b2
P02	459	S	W	0.002832	0.06801	0.01295	Delta	2x BNT162b2
P02	459	S	Y	0.001985	0.06801	0.01295	Delta	2x BNT162b2
P02	460	N	A	0.001941	0.06737	0.007527	Delta	2x BNT162b2
P02	460	N	C	0.005285	0.06737	0.007527	Delta	2x BNT162b2
P02	460	N	D	0.003347	0.06737	0.007527	Delta	2x BNT162b2
P02	460	N	E	0.001787	0.06737	0.007527	Delta	2x BNT162b2
P02	460	N	F	0.001749	0.06737	0.007527	Delta	2x BNT162b2
P02	460	N	G	0.002131	0.06737	0.007527	Delta	2x BNT162b2
P02	460	N	H	0.003967	0.06737	0.007527	Delta	2x BNT162b2
P02	460	N	I	0.002087	0.06737	0.007527	Delta	2x BNT162b2
P02	460	N	K	0.002696	0.06737	0.007527	Delta	2x BNT162b2
P02	460	N	L	0.00393	0.06737	0.007527	Delta	2x BNT162b2
P02	460	N	M	0.001955	0.06737	0.007527	Delta	2x BNT162b2
P02	460	N	P	0.004032	0.06737	0.007527	Delta	2x BNT162b2
P02	460	N	Q	0.002336	0.06737	0.007527	Delta	2x BNT162b2
P02	460	N	R	0.001653	0.06737	0.007527	Delta	2x BNT162b2
P02	460	N	S	0.005799	0.06737	0.007527	Delta	2x BNT162b2
P02	460	N	T	0.004583	0.06737	0.007527	Delta	2x BNT162b2
P02	460	N	V	0.007527	0.06737	0.007527	Delta	2x BNT162b2
P02	460	N	W	0.003727	0.06737	0.007527	Delta	2x BNT162b2
P02	460	N	Y	0.006833	0.06737	0.007527	Delta	2x BNT162b2
P02	461	L	I	0.001662	0.006987	0.003048	Delta	2x BNT162b2
P02	461	L	M	0.003048	0.006987	0.003048	Delta	2x BNT162b2
P02	461	L	V	0.002277	0.006987	0.003048	Delta	2x BNT162b2
P02	462	K	A	0.004136	0.07103	0.006738	Delta	2x BNT162b2
P02	462	K	C	0.005814	0.07103	0.006738	Delta	2x BNT162b2
P02	462	K	D	0.00483	0.07103	0.006738	Delta	2x BNT162b2
P02	462	K	E	0.003225	0.07103	0.006738	Delta	2x BNT162b2
P02	462	K	F	0.002999	0.07103	0.006738	Delta	2x BNT162b2
P02	462	K	G	0.005149	0.07103	0.006738	Delta	2x BNT162b2
P02	462	K	H	0.006738	0.07103	0.006738	Delta	2x BNT162b2
P02	462	K	I	0.002116	0.07103	0.006738	Delta	2x BNT162b2
P02	462	K	L	0.004037	0.07103	0.006738	Delta	2x BNT162b2
P02	462	K	M	0.002562	0.07103	0.006738	Delta	2x BNT162b2
P02	462	K	N	0.002629	0.07103	0.006738	Delta	2x BNT162b2
P02	462	K	P	0.006625	0.07103	0.006738	Delta	2x BNT162b2
P02	462	K	Q	0.002008	0.07103	0.006738	Delta	2x BNT162b2
P02	462	K	R	0.001886	0.07103	0.006738	Delta	2x BNT162b2
P02	462	K	S	0.003907	0.07103	0.006738	Delta	2x BNT162b2
P02	462	K	T	0.00645	0.07103	0.006738	Delta	2x BNT162b2
P02	462	K	V	0.001822	0.07103	0.006738	Delta	2x BNT162b2
P02	462	K	W	0.002054	0.07103	0.006738	Delta	2x BNT162b2
P02	462	K	Y	0.002041	0.07103	0.006738	Delta	2x BNT162b2
P02	463	P	A	0.002793	0.006703	0.002793	Delta	2x BNT162b2
P02	463	P	G	0.002381	0.006703	0.002793	Delta	2x BNT162b2
P02	463	P	S	0.001528	0.006703	0.002793	Delta	2x BNT162b2
P02	464	F	A	0.003654	0.07408	0.0163	Delta	2x BNT162b2
P02	464	F	C	0.008213	0.07408	0.0163	Delta	2x BNT162b2
P02	464	F	D	0.0163	0.07408	0.0163	Delta	2x BNT162b2
P02	464	F	E	0.01028	0.07408	0.0163	Delta	2x BNT162b2
P02	464	F	G	0.003903	0.07408	0.0163	Delta	2x BNT162b2
P02	464	F	H	0.00289	0.07408	0.0163	Delta	2x BNT162b2
P02	464	F	L	0.001997	0.07408	0.0163	Delta	2x BNT162b2
P02	464	F	M	0.002493	0.07408	0.0163	Delta	2x BNT162b2
P02	464	F	N	0.00409	0.07408	0.0163	Delta	2x BNT162b2
P02	464	F	Q	0.001775	0.07408	0.0163	Delta	2x BNT162b2
P02	464	F	R	0.00339	0.07408	0.0163	Delta	2x BNT162b2
P02	464	F	S	0.004861	0.07408	0.0163	Delta	2x BNT162b2
P02	464	F	T	0.003928	0.07408	0.0163	Delta	2x BNT162b2
P02	464	F	W	0.004279	0.07408	0.0163	Delta	2x BNT162b2
P02	464	F	Y	0.002022	0.07408	0.0163	Delta	2x BNT162b2
P02	465	E	A	0.003015	0.05787	0.0129	Delta	2x BNT162b2
P02	465	E	C	0.0129	0.05787	0.0129	Delta	2x BNT162b2
P02	465	E	D	0.01111	0.05787	0.0129	Delta	2x BNT162b2
P02	465	E	G	0.006474	0.05787	0.0129	Delta	2x BNT162b2
P02	465	E	H	0.01161	0.05787	0.0129	Delta	2x BNT162b2
P02	465	E	M	0.006202	0.05787	0.0129	Delta	2x BNT162b2
P02	465	E	Q	0.002651	0.05787	0.0129	Delta	2x BNT162b2
P02	465	E	S	0.001956	0.05787	0.0129	Delta	2x BNT162b2
P02	465	E	T	0.001945	0.05787	0.0129	Delta	2x BNT162b2
P02	466	R	C	0.04457	0.2345	0.06547	Delta	2x BNT162b2
P02	466	R	H	0.03495	0.2345	0.06547	Delta	2x BNT162b2
P02	466	R	I	0.02475	0.2345	0.06547	Delta	2x BNT162b2
P02	466	R	K	0.03588	0.2345	0.06547	Delta	2x BNT162b2
P02	466	R	M	0.02893	0.2345	0.06547	Delta	2x BNT162b2
P02	466	R	Q	0.06547	0.2345	0.06547	Delta	2x BNT162b2
P02	468	I	A	0.003985	0.2587	0.05789	Delta	2x BNT162b2
P02	468	I	C	0.005703	0.2587	0.05789	Delta	2x BNT162b2
P02	468	I	D	0.01762	0.2587	0.05789	Delta	2x BNT162b2
P02	468	I	E	0.05416	0.2587	0.05789	Delta	2x BNT162b2
P02	468	I	F	0.001949	0.2587	0.05789	Delta	2x BNT162b2
P02	468	I	G	0.01085	0.2587	0.05789	Delta	2x BNT162b2
P02	468	I	H	0.00929	0.2587	0.05789	Delta	2x BNT162b2
P02	468	I	K	0.033	0.2587	0.05789	Delta	2x BNT162b2
P02	468	I	L	0.009887	0.2587	0.05789	Delta	2x BNT162b2
P02	468	I	M	0.002955	0.2587	0.05789	Delta	2x BNT162b2
P02	468	I	N	0.05789	0.2587	0.05789	Delta	2x BNT162b2
P02	468	I	P	0.003094	0.2587	0.05789	Delta	2x BNT162b2
P02	468	I	Q	0.01503	0.2587	0.05789	Delta	2x BNT162b2
P02	468	I	R	0.005635	0.2587	0.05789	Delta	2x BNT162b2
P02	468	I	S	0.005553	0.2587	0.05789	Delta	2x BNT162b2
P02	468	I	T	0.002984	0.2587	0.05789	Delta	2x BNT162b2
P02	468	I	V	0.00788	0.2587	0.05789	Delta	2x BNT162b2
P02	468	I	W	0.00258	0.2587	0.05789	Delta	2x BNT162b2
P02	468	I	Y	0.008616	0.2587	0.05789	Delta	2x BNT162b2
P02	469	S	A	0.001334	0.03654	0.00666	Delta	2x BNT162b2
P02	469	S	C	0.003321	0.03654	0.00666	Delta	2x BNT162b2
P02	469	S	D	0.001658	0.03654	0.00666	Delta	2x BNT162b2
P02	469	S	E	0.004086	0.03654	0.00666	Delta	2x BNT162b2
P02	469	S	G	0.002303	0.03654	0.00666	Delta	2x BNT162b2
P02	469	S	H	0.001565	0.03654	0.00666	Delta	2x BNT162b2
P02	469	S	K	0.00666	0.03654	0.00666	Delta	2x BNT162b2
P02	469	S	N	0.005071	0.03654	0.00666	Delta	2x BNT162b2
P02	469	S	Q	0.004936	0.03654	0.00666	Delta	2x BNT162b2
P02	469	S	R	0.002183	0.03654	0.00666	Delta	2x BNT162b2
P02	469	S	T	0.003422	0.03654	0.00666	Delta	2x BNT162b2
P02	470	T	A	0.01494	0.07696	0.01494	Delta	2x BNT162b2
P02	470	T	C	0.003984	0.07696	0.01494	Delta	2x BNT162b2
P02	470	T	D	0.001708	0.07696	0.01494	Delta	2x BNT162b2
P02	470	T	E	0.004596	0.07696	0.01494	Delta	2x BNT162b2
P02	470	T	F	0.003716	0.07696	0.01494	Delta	2x BNT162b2
P02	470	T	G	0.002833	0.07696	0.01494	Delta	2x BNT162b2
P02	470	T	H	0.002137	0.07696	0.01494	Delta	2x BNT162b2
P02	470	T	I	0.001468	0.07696	0.01494	Delta	2x BNT162b2
P02	470	T	K	0.001802	0.07696	0.01494	Delta	2x BNT162b2
P02	470	T	L	0.003449	0.07696	0.01494	Delta	2x BNT162b2
P02	470	T	M	0.002473	0.07696	0.01494	Delta	2x BNT162b2
P02	470	T	N	0.004688	0.07696	0.01494	Delta	2x BNT162b2
P02	470	T	P	0.002772	0.07696	0.01494	Delta	2x BNT162b2
P02	470	T	Q	0.006767	0.07696	0.01494	Delta	2x BNT162b2
P02	470	T	R	0.004594	0.07696	0.01494	Delta	2x BNT162b2
P02	470	T	S	0.002668	0.07696	0.01494	Delta	2x BNT162b2
P02	470	T	V	0.007237	0.07696	0.01494	Delta	2x BNT162b2
P02	470	T	W	0.001926	0.07696	0.01494	Delta	2x BNT162b2
P02	470	T	Y	0.003199	0.07696	0.01494	Delta	2x BNT162b2
P02	471	E	A	0.002122	0.07855	0.02611	Delta	2x BNT162b2
P02	471	E	C	0.02611	0.07855	0.02611	Delta	2x BNT162b2
P02	471	E	D	0.002817	0.07855	0.02611	Delta	2x BNT162b2
P02	471	E	F	0.005066	0.07855	0.02611	Delta	2x BNT162b2
P02	471	E	G	0.002707	0.07855	0.02611	Delta	2x BNT162b2
P02	471	E	H	0.005509	0.07855	0.02611	Delta	2x BNT162b2
P02	471	E	I	0.00174	0.07855	0.02611	Delta	2x BNT162b2
P02	471	E	K	0.002743	0.07855	0.02611	Delta	2x BNT162b2
P02	471	E	L	0.003212	0.07855	0.02611	Delta	2x BNT162b2
P02	471	E	M	0.002453	0.07855	0.02611	Delta	2x BNT162b2
P02	471	E	N	0.003405	0.07855	0.02611	Delta	2x BNT162b2
P02	471	E	P	0.004335	0.07855	0.02611	Delta	2x BNT162b2
P02	471	E	Q	0.001707	0.07855	0.02611	Delta	2x BNT162b2
P02	471	E	R	0.003149	0.07855	0.02611	Delta	2x BNT162b2
P02	471	E	S	0.001631	0.07855	0.02611	Delta	2x BNT162b2
P02	471	E	T	0.002091	0.07855	0.02611	Delta	2x BNT162b2
P02	471	E	V	0.004221	0.07855	0.02611	Delta	2x BNT162b2
P02	471	E	W	0.001272	0.07855	0.02611	Delta	2x BNT162b2
P02	471	E	Y	0.002262	0.07855	0.02611	Delta	2x BNT162b2
P02	472	I	A	0.002665	0.05028	0.005435	Delta	2x BNT162b2
P02	472	I	C	0.004632	0.05028	0.005435	Delta	2x BNT162b2
P02	472	I	E	0.00164	0.05028	0.005435	Delta	2x BNT162b2
P02	472	I	F	0.005435	0.05028	0.005435	Delta	2x BNT162b2
P02	472	I	H	0.001586	0.05028	0.005435	Delta	2x BNT162b2
P02	472	I	K	0.001758	0.05028	0.005435	Delta	2x BNT162b2
P02	472	I	L	0.003064	0.05028	0.005435	Delta	2x BNT162b2
P02	472	I	M	0.004198	0.05028	0.005435	Delta	2x BNT162b2
P02	472	I	N	0.004965	0.05028	0.005435	Delta	2x BNT162b2
P02	472	I	P	0.001842	0.05028	0.005435	Delta	2x BNT162b2
P02	472	I	Q	0.002275	0.05028	0.005435	Delta	2x BNT162b2
P02	472	I	R	0.001936	0.05028	0.005435	Delta	2x BNT162b2
P02	472	I	S	0.002294	0.05028	0.005435	Delta	2x BNT162b2
P02	472	I	T	0.00402	0.05028	0.005435	Delta	2x BNT162b2
P02	472	I	V	0.004082	0.05028	0.005435	Delta	2x BNT162b2
P02	472	I	W	0.002222	0.05028	0.005435	Delta	2x BNT162b2
P02	472	I	Y	0.001661	0.05028	0.005435	Delta	2x BNT162b2
P02	473	Y	F	0.00303	0.02836	0.005819	Delta	2x BNT162b2
P02	473	Y	H	0.002939	0.02836	0.005819	Delta	2x BNT162b2
P02	473	Y	I	0.002964	0.02836	0.005819	Delta	2x BNT162b2
P02	473	Y	L	0.003225	0.02836	0.005819	Delta	2x BNT162b2
P02	473	Y	M	0.004107	0.02836	0.005819	Delta	2x BNT162b2
P02	473	Y	T	0.002505	0.02836	0.005819	Delta	2x BNT162b2
P02	473	Y	V	0.003767	0.02836	0.005819	Delta	2x BNT162b2
P02	473	Y	W	0.005819	0.02836	0.005819	Delta	2x BNT162b2
P02	474	Q	A	0.003103	0.06515	0.01164	Delta	2x BNT162b2
P02	474	Q	C	0.005901	0.06515	0.01164	Delta	2x BNT162b2
P02	474	Q	D	0.001553	0.06515	0.01164	Delta	2x BNT162b2
P02	474	Q	E	0.01164	0.06515	0.01164	Delta	2x BNT162b2
P02	474	Q	G	0.007275	0.06515	0.01164	Delta	2x BNT162b2
P02	474	Q	H	0.002702	0.06515	0.01164	Delta	2x BNT162b2
P02	474	Q	I	0.002259	0.06515	0.01164	Delta	2x BNT162b2
P02	474	Q	K	0.002254	0.06515	0.01164	Delta	2x BNT162b2
P02	474	Q	M	0.003244	0.06515	0.01164	Delta	2x BNT162b2
P02	474	Q	N	0.002946	0.06515	0.01164	Delta	2x BNT162b2
P02	474	Q	P	0.00237	0.06515	0.01164	Delta	2x BNT162b2
P02	474	Q	R	0.005197	0.06515	0.01164	Delta	2x BNT162b2
P02	474	Q	S	0.001637	0.06515	0.01164	Delta	2x BNT162b2
P02	474	Q	T	0.005638	0.06515	0.01164	Delta	2x BNT162b2
P02	474	Q	V	0.003258	0.06515	0.01164	Delta	2x BNT162b2
P02	474	Q	W	0.001833	0.06515	0.01164	Delta	2x BNT162b2
P02	474	Q	Y	0.002339	0.06515	0.01164	Delta	2x BNT162b2
P02	475	A	C	0.002401	0.05079	0.01049	Delta	2x BNT162b2
P02	475	A	E	0.006506	0.05079	0.01049	Delta	2x BNT162b2
P02	475	A	F	0.003768	0.05079	0.01049	Delta	2x BNT162b2
P02	475	A	G	0.001746	0.05079	0.01049	Delta	2x BNT162b2
P02	475	A	I	0.002316	0.05079	0.01049	Delta	2x BNT162b2
P02	475	A	K	0.002028	0.05079	0.01049	Delta	2x BNT162b2
P02	475	A	L	0.00294	0.05079	0.01049	Delta	2x BNT162b2
P02	475	A	M	0.004256	0.05079	0.01049	Delta	2x BNT162b2
P02	475	A	N	0.004076	0.05079	0.01049	Delta	2x BNT162b2
P02	475	A	P	0.00128	0.05079	0.01049	Delta	2x BNT162b2
P02	475	A	Q	0.002232	0.05079	0.01049	Delta	2x BNT162b2
P02	475	A	R	0.002473	0.05079	0.01049	Delta	2x BNT162b2
P02	475	A	S	0.002585	0.05079	0.01049	Delta	2x BNT162b2
P02	475	A	T	0.001695	0.05079	0.01049	Delta	2x BNT162b2
P02	475	A	V	0.01049	0.05079	0.01049	Delta	2x BNT162b2
P02	476	G	A	0.005716	0.04644	0.007617	Delta	2x BNT162b2
P02	476	G	C	0.006074	0.04644	0.007617	Delta	2x BNT162b2
P02	476	G	D	0.001562	0.04644	0.007617	Delta	2x BNT162b2
P02	476	G	E	0.003294	0.04644	0.007617	Delta	2x BNT162b2
P02	476	G	H	0.001716	0.04644	0.007617	Delta	2x BNT162b2
P02	476	G	N	0.007617	0.04644	0.007617	Delta	2x BNT162b2
P02	476	G	Q	0.002896	0.04644	0.007617	Delta	2x BNT162b2
P02	476	G	R	0.006266	0.04644	0.007617	Delta	2x BNT162b2
P02	476	G	S	0.004051	0.04644	0.007617	Delta	2x BNT162b2
P02	476	G	T	0.002461	0.04644	0.007617	Delta	2x BNT162b2
P02	476	G	Y	0.004791	0.04644	0.007617	Delta	2x BNT162b2
P02	477	S	A	0.01125	0.0695	0.01204	Delta	2x BNT162b2
P02	477	S	C	0.001697	0.0695	0.01204	Delta	2x BNT162b2
P02	477	S	D	0.002481	0.0695	0.01204	Delta	2x BNT162b2
P02	477	S	E	0.001617	0.0695	0.01204	Delta	2x BNT162b2
P02	477	S	F	0.002337	0.0695	0.01204	Delta	2x BNT162b2
P02	477	S	G	0.002568	0.0695	0.01204	Delta	2x BNT162b2
P02	477	S	H	0.00414	0.0695	0.01204	Delta	2x BNT162b2
P02	477	S	I	0.00654	0.0695	0.01204	Delta	2x BNT162b2
P02	477	S	K	0.001513	0.0695	0.01204	Delta	2x BNT162b2
P02	477	S	L	0.01204	0.0695	0.01204	Delta	2x BNT162b2
P02	477	S	M	0.001436	0.0695	0.01204	Delta	2x BNT162b2
P02	477	S	N	0.002828	0.0695	0.01204	Delta	2x BNT162b2
P02	477	S	P	0.001856	0.0695	0.01204	Delta	2x BNT162b2
P02	477	S	Q	0.001462	0.0695	0.01204	Delta	2x BNT162b2
P02	477	S	R	0.001994	0.0695	0.01204	Delta	2x BNT162b2
P02	477	S	T	0.001952	0.0695	0.01204	Delta	2x BNT162b2
P02	477	S	V	0.00218	0.0695	0.01204	Delta	2x BNT162b2
P02	477	S	W	0.006127	0.0695	0.01204	Delta	2x BNT162b2
P02	477	S	Y	0.003478	0.0695	0.01204	Delta	2x BNT162b2
P02	478	K	A	0.003888	0.05328	0.006231	Delta	2x BNT162b2
P02	478	K	C	0.002255	0.05328	0.006231	Delta	2x BNT162b2
P02	478	K	D	0.002853	0.05328	0.006231	Delta	2x BNT162b2
P02	478	K	E	0.003381	0.05328	0.006231	Delta	2x BNT162b2
P02	478	K	F	0.003068	0.05328	0.006231	Delta	2x BNT162b2
P02	478	K	G	0.005695	0.05328	0.006231	Delta	2x BNT162b2
P02	478	K	H	0.002502	0.05328	0.006231	Delta	2x BNT162b2
P02	478	K	I	0.0018	0.05328	0.006231	Delta	2x BNT162b2
P02	478	K	L	0.001238	0.05328	0.006231	Delta	2x BNT162b2
P02	478	K	M	0.002975	0.05328	0.006231	Delta	2x BNT162b2
P02	478	K	N	0.001953	0.05328	0.006231	Delta	2x BNT162b2
P02	478	K	P	0.001793	0.05328	0.006231	Delta	2x BNT162b2
P02	478	K	Q	0.006231	0.05328	0.006231	Delta	2x BNT162b2
P02	478	K	R	0.002702	0.05328	0.006231	Delta	2x BNT162b2
P02	478	K	S	0.001635	0.05328	0.006231	Delta	2x BNT162b2
P02	478	K	T	0.002348	0.05328	0.006231	Delta	2x BNT162b2
P02	478	K	V	0.002623	0.05328	0.006231	Delta	2x BNT162b2
P02	478	K	W	0.001897	0.05328	0.006231	Delta	2x BNT162b2
P02	478	K	Y	0.002444	0.05328	0.006231	Delta	2x BNT162b2
P02	479	P	A	0.004897	0.0596	0.005275	Delta	2x BNT162b2
P02	479	P	C	0.002736	0.0596	0.005275	Delta	2x BNT162b2
P02	479	P	D	0.003525	0.0596	0.005275	Delta	2x BNT162b2
P02	479	P	E	0.002842	0.0596	0.005275	Delta	2x BNT162b2
P02	479	P	F	0.003728	0.0596	0.005275	Delta	2x BNT162b2
P02	479	P	G	0.004312	0.0596	0.005275	Delta	2x BNT162b2
P02	479	P	H	0.001515	0.0596	0.005275	Delta	2x BNT162b2
P02	479	P	I	0.005275	0.0596	0.005275	Delta	2x BNT162b2
P02	479	P	K	0.00455	0.0596	0.005275	Delta	2x BNT162b2
P02	479	P	L	0.001424	0.0596	0.005275	Delta	2x BNT162b2
P02	479	P	M	0.003561	0.0596	0.005275	Delta	2x BNT162b2
P02	479	P	N	0.00252	0.0596	0.005275	Delta	2x BNT162b2
P02	479	P	Q	0.003302	0.0596	0.005275	Delta	2x BNT162b2
P02	479	P	R	0.002453	0.0596	0.005275	Delta	2x BNT162b2
P02	479	P	S	0.003136	0.0596	0.005275	Delta	2x BNT162b2
P02	479	P	T	0.001489	0.0596	0.005275	Delta	2x BNT162b2
P02	479	P	V	0.002922	0.0596	0.005275	Delta	2x BNT162b2
P02	479	P	W	0.003668	0.0596	0.005275	Delta	2x BNT162b2
P02	479	P	Y	0.001742	0.0596	0.005275	Delta	2x BNT162b2
P02	481	N	A	0.01954	0.07737	0.01954	Delta	2x BNT162b2
P02	481	N	C	0.001992	0.07737	0.01954	Delta	2x BNT162b2
P02	481	N	D	0.002592	0.07737	0.01954	Delta	2x BNT162b2
P02	481	N	E	0.002241	0.07737	0.01954	Delta	2x BNT162b2
P02	481	N	F	0.001678	0.07737	0.01954	Delta	2x BNT162b2
P02	481	N	G	0.006734	0.07737	0.01954	Delta	2x BNT162b2
P02	481	N	H	0.001444	0.07737	0.01954	Delta	2x BNT162b2
P02	481	N	I	0.002441	0.07737	0.01954	Delta	2x BNT162b2
P02	481	N	K	0.002244	0.07737	0.01954	Delta	2x BNT162b2
P02	481	N	L	0.002734	0.07737	0.01954	Delta	2x BNT162b2
P02	481	N	M	0.001882	0.07737	0.01954	Delta	2x BNT162b2
P02	481	N	P	0.001579	0.07737	0.01954	Delta	2x BNT162b2
P02	481	N	Q	0.004186	0.07737	0.01954	Delta	2x BNT162b2
P02	481	N	R	0.005226	0.07737	0.01954	Delta	2x BNT162b2
P02	481	N	S	0.003473	0.07737	0.01954	Delta	2x BNT162b2
P02	481	N	T	0.009357	0.07737	0.01954	Delta	2x BNT162b2
P02	481	N	V	0.001923	0.07737	0.01954	Delta	2x BNT162b2
P02	481	N	W	0.003661	0.07737	0.01954	Delta	2x BNT162b2
P02	481	N	Y	0.002443	0.07737	0.01954	Delta	2x BNT162b2
P02	482	G	A	0.003899	0.05472	0.008988	Delta	2x BNT162b2
P02	482	G	C	0.002283	0.05472	0.008988	Delta	2x BNT162b2
P02	482	G	D	0.00132	0.05472	0.008988	Delta	2x BNT162b2
P02	482	G	E	0.002446	0.05472	0.008988	Delta	2x BNT162b2
P02	482	G	F	0.004879	0.05472	0.008988	Delta	2x BNT162b2
P02	482	G	H	0.00163	0.05472	0.008988	Delta	2x BNT162b2
P02	482	G	I	0.001807	0.05472	0.008988	Delta	2x BNT162b2
P02	482	G	K	0.001775	0.05472	0.008988	Delta	2x BNT162b2
P02	482	G	L	0.007286	0.05472	0.008988	Delta	2x BNT162b2
P02	482	G	M	0.002475	0.05472	0.008988	Delta	2x BNT162b2
P02	482	G	N	0.00132	0.05472	0.008988	Delta	2x BNT162b2
P02	482	G	P	0.008988	0.05472	0.008988	Delta	2x BNT162b2
P02	482	G	Q	0.001924	0.05472	0.008988	Delta	2x BNT162b2
P02	482	G	R	0.003303	0.05472	0.008988	Delta	2x BNT162b2
P02	482	G	S	0.001537	0.05472	0.008988	Delta	2x BNT162b2
P02	482	G	T	0.001472	0.05472	0.008988	Delta	2x BNT162b2
P02	482	G	V	0.002462	0.05472	0.008988	Delta	2x BNT162b2
P02	482	G	W	0.001809	0.05472	0.008988	Delta	2x BNT162b2
P02	482	G	Y	0.002106	0.05472	0.008988	Delta	2x BNT162b2
P02	483	V	A	0.003754	0.06388	0.007867	Delta	2x BNT162b2
P02	483	V	C	0.001154	0.06388	0.007867	Delta	2x BNT162b2
P02	483	V	D	0.002511	0.06388	0.007867	Delta	2x BNT162b2
P02	483	V	E	0.003417	0.06388	0.007867	Delta	2x BNT162b2
P02	483	V	F	0.00145	0.06388	0.007867	Delta	2x BNT162b2
P02	483	V	G	0.007867	0.06388	0.007867	Delta	2x BNT162b2
P02	483	V	H	0.003867	0.06388	0.007867	Delta	2x BNT162b2
P02	483	V	I	0.006254	0.06388	0.007867	Delta	2x BNT162b2
P02	483	V	K	0.003081	0.06388	0.007867	Delta	2x BNT162b2
P02	483	V	L	0.002648	0.06388	0.007867	Delta	2x BNT162b2
P02	483	V	M	0.001289	0.06388	0.007867	Delta	2x BNT162b2
P02	483	V	N	0.003244	0.06388	0.007867	Delta	2x BNT162b2
P02	483	V	P	0.003019	0.06388	0.007867	Delta	2x BNT162b2
P02	483	V	Q	0.002652	0.06388	0.007867	Delta	2x BNT162b2
P02	483	V	R	0.00188	0.06388	0.007867	Delta	2x BNT162b2
P02	483	V	S	0.003749	0.06388	0.007867	Delta	2x BNT162b2
P02	483	V	T	0.002689	0.06388	0.007867	Delta	2x BNT162b2
P02	483	V	W	0.00205	0.06388	0.007867	Delta	2x BNT162b2
P02	483	V	Y	0.007309	0.06388	0.007867	Delta	2x BNT162b2
P02	484	E	A	0.003331	0.1016	0.0202	Delta	2x BNT162b2
P02	484	E	C	0.002085	0.1016	0.0202	Delta	2x BNT162b2
P02	484	E	D	0.003093	0.1016	0.0202	Delta	2x BNT162b2
P02	484	E	F	0.01296	0.1016	0.0202	Delta	2x BNT162b2
P02	484	E	G	0.003662	0.1016	0.0202	Delta	2x BNT162b2
P02	484	E	H	0.00245	0.1016	0.0202	Delta	2x BNT162b2
P02	484	E	I	0.004871	0.1016	0.0202	Delta	2x BNT162b2
P02	484	E	K	0.006897	0.1016	0.0202	Delta	2x BNT162b2
P02	484	E	L	0.00347	0.1016	0.0202	Delta	2x BNT162b2
P02	484	E	M	0.009674	0.1016	0.0202	Delta	2x BNT162b2
P02	484	E	N	0.002473	0.1016	0.0202	Delta	2x BNT162b2
P02	484	E	P	0.002309	0.1016	0.0202	Delta	2x BNT162b2
P02	484	E	Q	0.002527	0.1016	0.0202	Delta	2x BNT162b2
P02	484	E	R	0.002133	0.1016	0.0202	Delta	2x BNT162b2
P02	484	E	S	0.007733	0.1016	0.0202	Delta	2x BNT162b2
P02	484	E	T	0.002956	0.1016	0.0202	Delta	2x BNT162b2
P02	484	E	V	0.006148	0.1016	0.0202	Delta	2x BNT162b2
P02	484	E	W	0.002637	0.1016	0.0202	Delta	2x BNT162b2
P02	484	E	Y	0.0202	0.1016	0.0202	Delta	2x BNT162b2
P02	485	G	A	0.001774	0.09577	0.02253	Delta	2x BNT162b2
P02	485	G	C	0.004028	0.09577	0.02253	Delta	2x BNT162b2
P02	485	G	D	0.01221	0.09577	0.02253	Delta	2x BNT162b2
P02	485	G	E	0.006141	0.09577	0.02253	Delta	2x BNT162b2
P02	485	G	F	0.001541	0.09577	0.02253	Delta	2x BNT162b2
P02	485	G	H	0.00272	0.09577	0.02253	Delta	2x BNT162b2
P02	485	G	I	0.008443	0.09577	0.02253	Delta	2x BNT162b2
P02	485	G	K	0.002118	0.09577	0.02253	Delta	2x BNT162b2
P02	485	G	L	0.00252	0.09577	0.02253	Delta	2x BNT162b2
P02	485	G	M	0.00454	0.09577	0.02253	Delta	2x BNT162b2
P02	485	G	N	0.001967	0.09577	0.02253	Delta	2x BNT162b2
P02	485	G	P	0.001729	0.09577	0.02253	Delta	2x BNT162b2
P02	485	G	Q	0.01363	0.09577	0.02253	Delta	2x BNT162b2
P02	485	G	R	0.001966	0.09577	0.02253	Delta	2x BNT162b2
P02	485	G	S	0.002018	0.09577	0.02253	Delta	2x BNT162b2
P02	485	G	T	0.001422	0.09577	0.02253	Delta	2x BNT162b2
P02	485	G	V	0.001577	0.09577	0.02253	Delta	2x BNT162b2
P02	485	G	W	0.02253	0.09577	0.02253	Delta	2x BNT162b2
P02	485	G	Y	0.002888	0.09577	0.02253	Delta	2x BNT162b2
P02	486	F	A	0.005225	0.07126	0.009187	Delta	2x BNT162b2
P02	486	F	C	0.003973	0.07126	0.009187	Delta	2x BNT162b2
P02	486	F	E	0.007555	0.07126	0.009187	Delta	2x BNT162b2
P02	486	F	G	0.001731	0.07126	0.009187	Delta	2x BNT162b2
P02	486	F	H	0.004523	0.07126	0.009187	Delta	2x BNT162b2
P02	486	F	I	0.00606	0.07126	0.009187	Delta	2x BNT162b2
P02	486	F	K	0.007867	0.07126	0.009187	Delta	2x BNT162b2
P02	486	F	L	0.001875	0.07126	0.009187	Delta	2x BNT162b2
P02	486	F	M	0.001367	0.07126	0.009187	Delta	2x BNT162b2
P02	486	F	N	0.002726	0.07126	0.009187	Delta	2x BNT162b2
P02	486	F	P	0.004192	0.07126	0.009187	Delta	2x BNT162b2
P02	486	F	Q	0.001655	0.07126	0.009187	Delta	2x BNT162b2
P02	486	F	R	0.00293	0.07126	0.009187	Delta	2x BNT162b2
P02	486	F	S	0.004744	0.07126	0.009187	Delta	2x BNT162b2
P02	486	F	T	0.001144	0.07126	0.009187	Delta	2x BNT162b2
P02	486	F	V	0.001747	0.07126	0.009187	Delta	2x BNT162b2
P02	486	F	W	0.009187	0.07126	0.009187	Delta	2x BNT162b2
P02	486	F	Y	0.002759	0.07126	0.009187	Delta	2x BNT162b2
P02	487	N	D	0.01495	0.017	0.01495	Delta	2x BNT162b2
P02	487	N	G	0.002054	0.017	0.01495	Delta	2x BNT162b2
P02	489	Y	F	0.006087	0.02867	0.01199	Delta	2x BNT162b2
P02	489	Y	H	0.0106	0.02867	0.01199	Delta	2x BNT162b2
P02	489	Y	W	0.01199	0.02867	0.01199	Delta	2x BNT162b2
P02	490	F	A	0.00185	0.1102	0.04512	Delta	2x BNT162b2
P02	490	F	C	0.003974	0.1102	0.04512	Delta	2x BNT162b2
P02	490	F	D	0.001714	0.1102	0.04512	Delta	2x BNT162b2
P02	490	F	E	0.00327	0.1102	0.04512	Delta	2x BNT162b2
P02	490	F	G	0.001551	0.1102	0.04512	Delta	2x BNT162b2
P02	490	F	H	0.0023	0.1102	0.04512	Delta	2x BNT162b2
P02	490	F	I	0.002177	0.1102	0.04512	Delta	2x BNT162b2
P02	490	F	K	0.01415	0.1102	0.04512	Delta	2x BNT162b2
P02	490	F	L	0.001864	0.1102	0.04512	Delta	2x BNT162b2
P02	490	F	M	0.002245	0.1102	0.04512	Delta	2x BNT162b2
P02	490	F	N	0.002578	0.1102	0.04512	Delta	2x BNT162b2
P02	490	F	P	0.002579	0.1102	0.04512	Delta	2x BNT162b2
P02	490	F	Q	0.002013	0.1102	0.04512	Delta	2x BNT162b2
P02	490	F	R	0.001706	0.1102	0.04512	Delta	2x BNT162b2
P02	490	F	S	0.001224	0.1102	0.04512	Delta	2x BNT162b2
P02	490	F	T	0.003472	0.1102	0.04512	Delta	2x BNT162b2
P02	490	F	V	0.001944	0.1102	0.04512	Delta	2x BNT162b2
P02	490	F	W	0.01447	0.1102	0.04512	Delta	2x BNT162b2
P02	490	F	Y	0.04512	0.1102	0.04512	Delta	2x BNT162b2
P02	491	P	A	0.004125	0.006126	0.004125	Delta	2x BNT162b2
P02	491	P	S	0.002001	0.006126	0.004125	Delta	2x BNT162b2
P02	492	L	F	0.00203	0.03189	0.01823	Delta	2x BNT162b2
P02	492	L	I	0.01823	0.03189	0.01823	Delta	2x BNT162b2
P02	492	L	M	0.001241	0.03189	0.01823	Delta	2x BNT162b2
P02	492	L	T	0.005934	0.03189	0.01823	Delta	2x BNT162b2
P02	492	L	V	0.004456	0.03189	0.01823	Delta	2x BNT162b2
P02	493	Q	A	0.002838	0.0464	0.00493	Delta	2x BNT162b2
P02	493	Q	C	0.002641	0.0464	0.00493	Delta	2x BNT162b2
P02	493	Q	D	0.001513	0.0464	0.00493	Delta	2x BNT162b2
P02	493	Q	E	0.001833	0.0464	0.00493	Delta	2x BNT162b2
P02	493	Q	F	0.002836	0.0464	0.00493	Delta	2x BNT162b2
P02	493	Q	G	0.002951	0.0464	0.00493	Delta	2x BNT162b2
P02	493	Q	H	0.001747	0.0464	0.00493	Delta	2x BNT162b2
P02	493	Q	I	0.001619	0.0464	0.00493	Delta	2x BNT162b2
P02	493	Q	K	0.00161	0.0464	0.00493	Delta	2x BNT162b2
P02	493	Q	L	0.004057	0.0464	0.00493	Delta	2x BNT162b2
P02	493	Q	M	0.00493	0.0464	0.00493	Delta	2x BNT162b2
P02	493	Q	N	0.003697	0.0464	0.00493	Delta	2x BNT162b2
P02	493	Q	R	0.001778	0.0464	0.00493	Delta	2x BNT162b2
P02	493	Q	S	0.003215	0.0464	0.00493	Delta	2x BNT162b2
P02	493	Q	T	0.003079	0.0464	0.00493	Delta	2x BNT162b2
P02	493	Q	V	0.002117	0.0464	0.00493	Delta	2x BNT162b2
P02	493	Q	W	0.002298	0.0464	0.00493	Delta	2x BNT162b2
P02	493	Q	Y	0.001645	0.0464	0.00493	Delta	2x BNT162b2
P02	494	S	A	0.0033	0.06713	0.01706	Delta	2x BNT162b2
P02	494	S	C	0.002138	0.06713	0.01706	Delta	2x BNT162b2
P02	494	S	D	0.00211	0.06713	0.01706	Delta	2x BNT162b2
P02	494	S	E	0.001851	0.06713	0.01706	Delta	2x BNT162b2
P02	494	S	F	0.003262	0.06713	0.01706	Delta	2x BNT162b2
P02	494	S	G	0.001445	0.06713	0.01706	Delta	2x BNT162b2
P02	494	S	H	0.001839	0.06713	0.01706	Delta	2x BNT162b2
P02	494	S	I	0.001948	0.06713	0.01706	Delta	2x BNT162b2
P02	494	S	K	0.001844	0.06713	0.01706	Delta	2x BNT162b2
P02	494	S	L	0.002243	0.06713	0.01706	Delta	2x BNT162b2
P02	494	S	M	0.005775	0.06713	0.01706	Delta	2x BNT162b2
P02	494	S	N	0.002928	0.06713	0.01706	Delta	2x BNT162b2
P02	494	S	P	0.004037	0.06713	0.01706	Delta	2x BNT162b2
P02	494	S	Q	0.002364	0.06713	0.01706	Delta	2x BNT162b2
P02	494	S	R	0.004622	0.06713	0.01706	Delta	2x BNT162b2
P02	494	S	T	0.002182	0.06713	0.01706	Delta	2x BNT162b2
P02	494	S	V	0.003525	0.06713	0.01706	Delta	2x BNT162b2
P02	494	S	W	0.002657	0.06713	0.01706	Delta	2x BNT162b2
P02	494	S	Y	0.01706	0.06713	0.01706	Delta	2x BNT162b2
P02	495	Y	H	0.001996	0.007483	0.005487	Delta	2x BNT162b2
P02	495	Y	M	0.005487	0.007483	0.005487	Delta	2x BNT162b2
P02	496	G	A	0.004298	0.01207	0.004298	Delta	2x BNT162b2
P02	496	G	N	0.003522	0.01207	0.004298	Delta	2x BNT162b2
P02	496	G	S	0.002626	0.01207	0.004298	Delta	2x BNT162b2
P02	496	G	V	0.001619	0.01207	0.004298	Delta	2x BNT162b2
P02	498	Q	A	0.009788	0.06943	0.01261	Delta	2x BNT162b2
P02	498	Q	C	0.01261	0.06943	0.01261	Delta	2x BNT162b2
P02	498	Q	E	0.003355	0.06943	0.01261	Delta	2x BNT162b2
P02	498	Q	F	0.004612	0.06943	0.01261	Delta	2x BNT162b2
P02	498	Q	G	0.006827	0.06943	0.01261	Delta	2x BNT162b2
P02	498	Q	H	0.002175	0.06943	0.01261	Delta	2x BNT162b2
P02	498	Q	M	0.006649	0.06943	0.01261	Delta	2x BNT162b2
P02	498	Q	N	0.00242	0.06943	0.01261	Delta	2x BNT162b2
P02	498	Q	R	0.001931	0.06943	0.01261	Delta	2x BNT162b2
P02	498	Q	S	0.004497	0.06943	0.01261	Delta	2x BNT162b2
P02	498	Q	T	0.004398	0.06943	0.01261	Delta	2x BNT162b2
P02	498	Q	W	0.002528	0.06943	0.01261	Delta	2x BNT162b2
P02	498	Q	Y	0.007644	0.06943	0.01261	Delta	2x BNT162b2
P02	499	P	A	0.001825	0.04766	0.005326	Delta	2x BNT162b2
P02	499	P	C	0.00351	0.04766	0.005326	Delta	2x BNT162b2
P02	499	P	D	0.003484	0.04766	0.005326	Delta	2x BNT162b2
P02	499	P	E	0.003747	0.04766	0.005326	Delta	2x BNT162b2
P02	499	P	F	0.00337	0.04766	0.005326	Delta	2x BNT162b2
P02	499	P	G	0.001544	0.04766	0.005326	Delta	2x BNT162b2
P02	499	P	H	0.001421	0.04766	0.005326	Delta	2x BNT162b2
P02	499	P	I	0.001486	0.04766	0.005326	Delta	2x BNT162b2
P02	499	P	K	0.001586	0.04766	0.005326	Delta	2x BNT162b2
P02	499	P	L	0.002826	0.04766	0.005326	Delta	2x BNT162b2
P02	499	P	M	0.002007	0.04766	0.005326	Delta	2x BNT162b2
P02	499	P	N	0.002337	0.04766	0.005326	Delta	2x BNT162b2
P02	499	P	Q	0.002752	0.04766	0.005326	Delta	2x BNT162b2
P02	499	P	R	0.002084	0.04766	0.005326	Delta	2x BNT162b2
P02	499	P	S	0.002185	0.04766	0.005326	Delta	2x BNT162b2
P02	499	P	T	0.002288	0.04766	0.005326	Delta	2x BNT162b2
P02	499	P	V	0.005326	0.04766	0.005326	Delta	2x BNT162b2
P02	499	P	W	0.001756	0.04766	0.005326	Delta	2x BNT162b2
P02	499	P	Y	0.002122	0.04766	0.005326	Delta	2x BNT162b2
P02	500	T	A	0.002266	0.03795	0.005807	Delta	2x BNT162b2
P02	500	T	C	0.003217	0.03795	0.005807	Delta	2x BNT162b2
P02	500	T	E	0.001969	0.03795	0.005807	Delta	2x BNT162b2
P02	500	T	F	0.001613	0.03795	0.005807	Delta	2x BNT162b2
P02	500	T	G	0.001743	0.03795	0.005807	Delta	2x BNT162b2
P02	500	T	H	0.002564	0.03795	0.005807	Delta	2x BNT162b2
P02	500	T	K	0.001473	0.03795	0.005807	Delta	2x BNT162b2
P02	500	T	M	0.00223	0.03795	0.005807	Delta	2x BNT162b2
P02	500	T	N	0.001811	0.03795	0.005807	Delta	2x BNT162b2
P02	500	T	P	0.001651	0.03795	0.005807	Delta	2x BNT162b2
P02	500	T	Q	0.00179	0.03795	0.005807	Delta	2x BNT162b2
P02	500	T	R	0.00442	0.03795	0.005807	Delta	2x BNT162b2
P02	500	T	S	0.005807	0.03795	0.005807	Delta	2x BNT162b2
P02	500	T	W	0.003267	0.03795	0.005807	Delta	2x BNT162b2
P02	500	T	Y	0.002126	0.03795	0.005807	Delta	2x BNT162b2
P02	501	N	A	0.002022	0.04486	0.009326	Delta	2x BNT162b2
P02	501	N	C	0.009326	0.04486	0.009326	Delta	2x BNT162b2
P02	501	N	E	0.003043	0.04486	0.009326	Delta	2x BNT162b2
P02	501	N	F	0.001983	0.04486	0.009326	Delta	2x BNT162b2
P02	501	N	G	0.001692	0.04486	0.009326	Delta	2x BNT162b2
P02	501	N	H	0.001739	0.04486	0.009326	Delta	2x BNT162b2
P02	501	N	I	0.002087	0.04486	0.009326	Delta	2x BNT162b2
P02	501	N	L	0.002507	0.04486	0.009326	Delta	2x BNT162b2
P02	501	N	M	0.005452	0.04486	0.009326	Delta	2x BNT162b2
P02	501	N	Q	0.001335	0.04486	0.009326	Delta	2x BNT162b2
P02	501	N	S	0.001862	0.04486	0.009326	Delta	2x BNT162b2
P02	501	N	T	0.002931	0.04486	0.009326	Delta	2x BNT162b2
P02	501	N	V	0.004384	0.04486	0.009326	Delta	2x BNT162b2
P02	501	N	W	0.001564	0.04486	0.009326	Delta	2x BNT162b2
P02	501	N	Y	0.002938	0.04486	0.009326	Delta	2x BNT162b2
P02	503	V	A	0.001902	0.07299	0.01638	Delta	2x BNT162b2
P02	503	V	C	0.004457	0.07299	0.01638	Delta	2x BNT162b2
P02	503	V	D	0.005369	0.07299	0.01638	Delta	2x BNT162b2
P02	503	V	E	0.001879	0.07299	0.01638	Delta	2x BNT162b2
P02	503	V	F	0.006704	0.07299	0.01638	Delta	2x BNT162b2
P02	503	V	G	0.003464	0.07299	0.01638	Delta	2x BNT162b2
P02	503	V	H	0.001956	0.07299	0.01638	Delta	2x BNT162b2
P02	503	V	I	0.002407	0.07299	0.01638	Delta	2x BNT162b2
P02	503	V	K	0.002846	0.07299	0.01638	Delta	2x BNT162b2
P02	503	V	L	0.003991	0.07299	0.01638	Delta	2x BNT162b2
P02	503	V	M	0.001985	0.07299	0.01638	Delta	2x BNT162b2
P02	503	V	N	0.002087	0.07299	0.01638	Delta	2x BNT162b2
P02	503	V	Q	0.003099	0.07299	0.01638	Delta	2x BNT162b2
P02	503	V	R	0.005061	0.07299	0.01638	Delta	2x BNT162b2
P02	503	V	S	0.002532	0.07299	0.01638	Delta	2x BNT162b2
P02	503	V	T	0.01638	0.07299	0.01638	Delta	2x BNT162b2
P02	503	V	W	0.002456	0.07299	0.01638	Delta	2x BNT162b2
P02	503	V	Y	0.004416	0.07299	0.01638	Delta	2x BNT162b2
P02	504	G	A	0.00396	0.04873	0.005566	Delta	2x BNT162b2
P02	504	G	C	0.003381	0.04873	0.005566	Delta	2x BNT162b2
P02	504	G	D	0.002354	0.04873	0.005566	Delta	2x BNT162b2
P02	504	G	E	0.003545	0.04873	0.005566	Delta	2x BNT162b2
P02	504	G	F	0.001789	0.04873	0.005566	Delta	2x BNT162b2
P02	504	G	H	0.002088	0.04873	0.005566	Delta	2x BNT162b2
P02	504	G	K	0.003483	0.04873	0.005566	Delta	2x BNT162b2
P02	504	G	L	0.003993	0.04873	0.005566	Delta	2x BNT162b2
P02	504	G	M	0.00306	0.04873	0.005566	Delta	2x BNT162b2
P02	504	G	N	0.001426	0.04873	0.005566	Delta	2x BNT162b2
P02	504	G	P	0.00489	0.04873	0.005566	Delta	2x BNT162b2
P02	504	G	Q	0.001527	0.04873	0.005566	Delta	2x BNT162b2
P02	504	G	R	0.001344	0.04873	0.005566	Delta	2x BNT162b2
P02	504	G	S	0.003023	0.04873	0.005566	Delta	2x BNT162b2
P02	504	G	T	0.005566	0.04873	0.005566	Delta	2x BNT162b2
P02	504	G	W	0.001764	0.04873	0.005566	Delta	2x BNT162b2
P02	504	G	Y	0.001539	0.04873	0.005566	Delta	2x BNT162b2
P02	505	Y	F	0.001578	0.00799	0.00424	Delta	2x BNT162b2
P02	505	Y	H	0.002172	0.00799	0.00424	Delta	2x BNT162b2
P02	505	Y	W	0.00424	0.00799	0.00424	Delta	2x BNT162b2
P02	506	Q	A	0.00258	0.02915	0.0193	Delta	2x BNT162b2
P02	506	Q	H	0.003716	0.02915	0.0193	Delta	2x BNT162b2
P02	506	Q	M	0.0193	0.02915	0.0193	Delta	2x BNT162b2
P02	506	Q	N	0.002189	0.02915	0.0193	Delta	2x BNT162b2
P02	506	Q	S	0.001366	0.02915	0.0193	Delta	2x BNT162b2
P02	507	P	A	0.00166	0.00341	0.00175	Delta	2x BNT162b2
P02	507	P	S	0.00175	0.00341	0.00175	Delta	2x BNT162b2
P02	508	Y	A	0.00167	0.04158	0.00643	Delta	2x BNT162b2
P02	508	Y	C	0.002655	0.04158	0.00643	Delta	2x BNT162b2
P02	508	Y	F	0.004973	0.04158	0.00643	Delta	2x BNT162b2
P02	508	Y	H	0.004382	0.04158	0.00643	Delta	2x BNT162b2
P02	508	Y	L	0.0043	0.04158	0.00643	Delta	2x BNT162b2
P02	508	Y	M	0.001998	0.04158	0.00643	Delta	2x BNT162b2
P02	508	Y	N	0.002515	0.04158	0.00643	Delta	2x BNT162b2
P02	508	Y	Q	0.001465	0.04158	0.00643	Delta	2x BNT162b2
P02	508	Y	S	0.002527	0.04158	0.00643	Delta	2x BNT162b2
P02	508	Y	T	0.003055	0.04158	0.00643	Delta	2x BNT162b2
P02	508	Y	V	0.005613	0.04158	0.00643	Delta	2x BNT162b2
P02	508	Y	W	0.00643	0.04158	0.00643	Delta	2x BNT162b2
P02	510	V	C	0.001166	0.006889	0.005723	Delta	2x BNT162b2
P02	510	V	I	0.005723	0.006889	0.005723	Delta	2x BNT162b2
P02	511	V	I	0.003214	0.003214	0.003214	Delta	2x BNT162b2
P02	512	V	I	0.001356	0.001356	0.001356	Delta	2x BNT162b2
P02	513	L	F	0.002217	0.008309	0.002316	Delta	2x BNT162b2
P02	513	L	I	0.001895	0.008309	0.002316	Delta	2x BNT162b2
P02	513	L	M	0.001881	0.008309	0.002316	Delta	2x BNT162b2
P02	513	L	V	0.002316	0.008309	0.002316	Delta	2x BNT162b2
P02	514	S	A	0.00202	0.06477	0.006341	Delta	2x BNT162b2
P02	514	S	C	0.006341	0.06477	0.006341	Delta	2x BNT162b2
P02	514	S	D	0.00331	0.06477	0.006341	Delta	2x BNT162b2
P02	514	S	E	0.004022	0.06477	0.006341	Delta	2x BNT162b2
P02	514	S	F	0.005164	0.06477	0.006341	Delta	2x BNT162b2
P02	514	S	G	0.005584	0.06477	0.006341	Delta	2x BNT162b2
P02	514	S	H	0.00183	0.06477	0.006341	Delta	2x BNT162b2
P02	514	S	I	0.001584	0.06477	0.006341	Delta	2x BNT162b2
P02	514	S	K	0.001838	0.06477	0.006341	Delta	2x BNT162b2
P02	514	S	L	0.0019	0.06477	0.006341	Delta	2x BNT162b2
P02	514	S	M	0.005226	0.06477	0.006341	Delta	2x BNT162b2
P02	514	S	N	0.002558	0.06477	0.006341	Delta	2x BNT162b2
P02	514	S	Q	0.005505	0.06477	0.006341	Delta	2x BNT162b2
P02	514	S	R	0.003578	0.06477	0.006341	Delta	2x BNT162b2
P02	514	S	T	0.001676	0.06477	0.006341	Delta	2x BNT162b2
P02	514	S	V	0.002328	0.06477	0.006341	Delta	2x BNT162b2
P02	514	S	W	0.005808	0.06477	0.006341	Delta	2x BNT162b2
P02	514	S	Y	0.004501	0.06477	0.006341	Delta	2x BNT162b2
P02	515	F	I	0.005488	0.01723	0.005488	Delta	2x BNT162b2
P02	515	F	L	0.003273	0.01723	0.005488	Delta	2x BNT162b2
P02	515	F	M	0.001394	0.01723	0.005488	Delta	2x BNT162b2
P02	515	F	W	0.003692	0.01723	0.005488	Delta	2x BNT162b2
P02	515	F	Y	0.003382	0.01723	0.005488	Delta	2x BNT162b2
P02	516	E	A	0.001355	0.06225	0.01328	Delta	2x BNT162b2
P02	516	E	C	0.00243	0.06225	0.01328	Delta	2x BNT162b2
P02	516	E	D	0.01328	0.06225	0.01328	Delta	2x BNT162b2
P02	516	E	G	0.001903	0.06225	0.01328	Delta	2x BNT162b2
P02	516	E	H	0.00251	0.06225	0.01328	Delta	2x BNT162b2
P02	516	E	K	0.001344	0.06225	0.01328	Delta	2x BNT162b2
P02	516	E	N	0.001826	0.06225	0.01328	Delta	2x BNT162b2
P02	516	E	P	0.004432	0.06225	0.01328	Delta	2x BNT162b2
P02	516	E	Q	0.01153	0.06225	0.01328	Delta	2x BNT162b2
P02	516	E	R	0.001797	0.06225	0.01328	Delta	2x BNT162b2
P02	516	E	S	0.004089	0.06225	0.01328	Delta	2x BNT162b2
P02	516	E	T	0.002408	0.06225	0.01328	Delta	2x BNT162b2
P02	516	E	V	0.001411	0.06225	0.01328	Delta	2x BNT162b2
P02	516	E	W	0.009807	0.06225	0.01328	Delta	2x BNT162b2
P02	516	E	Y	0.002131	0.06225	0.01328	Delta	2x BNT162b2
P02	517	L	A	0.001746	0.08641	0.04008	Delta	2x BNT162b2
P02	517	L	C	0.001855	0.08641	0.04008	Delta	2x BNT162b2
P02	517	L	D	0.001453	0.08641	0.04008	Delta	2x BNT162b2
P02	517	L	E	0.001749	0.08641	0.04008	Delta	2x BNT162b2
P02	517	L	F	0.006435	0.08641	0.04008	Delta	2x BNT162b2
P02	517	L	G	0.001897	0.08641	0.04008	Delta	2x BNT162b2
P02	517	L	H	0.00214	0.08641	0.04008	Delta	2x BNT162b2
P02	517	L	I	0.001418	0.08641	0.04008	Delta	2x BNT162b2
P02	517	L	K	0.003024	0.08641	0.04008	Delta	2x BNT162b2
P02	517	L	M	0.004645	0.08641	0.04008	Delta	2x BNT162b2
P02	517	L	N	0.001528	0.08641	0.04008	Delta	2x BNT162b2
P02	517	L	P	0.002358	0.08641	0.04008	Delta	2x BNT162b2
P02	517	L	Q	0.001904	0.08641	0.04008	Delta	2x BNT162b2
P02	517	L	R	0.00161	0.08641	0.04008	Delta	2x BNT162b2
P02	517	L	S	0.04008	0.08641	0.04008	Delta	2x BNT162b2
P02	517	L	T	0.003371	0.08641	0.04008	Delta	2x BNT162b2
[truncated: 186,426 more rows]
